# Supplementary material for: Effect of ready-to-use therapeutic foods on time to recovery among children with severe acute malnutrition in Ethiopia: a prospective cohort study
Source: BMC Pediatr. 2023 Jul 5;23:340. doi: 10.1186/s12887-023-04168-x (PMC10321003; doi:10.1186/s12887-023-04168-x)
Supplement: Supplementary file 2 — Supplementary Material 2 [file 12887_2023_4168_MOESM2_ESM.xlsx]

## Sheet: Rawdata
	Additional file 2: Raw excel dataset
Variable	CODE	Q001	treatment_outcome	Q021	Q020	Q011	malnutrition_type	Q023	Q042	Q002	child_age	Q003	Q041	Q022	Q012B	Q016	Q010	Q004	Q028	Weight_for_height	Q026	Anemia_new	Q009	Q017	Q008	Q43	Q005	Q006	Q012A	Q013	Q014	Q015	Q017A	Q018	Q017B	Q019	Q019A	type_antibiotics	Q024A	Q024	Q025	discharge_weight	Q025A	Q025B	Q025C	Q025D	Q025E	Q025F	Q025G
Label		child sex	treatmen outcome final	folic acid	vitamine A	dehydration	type of malnutrition	type of therapeutic food	treatment outcom during discharge	child age	age of child	residence	length of stay from transition phase upto discharge	deworming drug	sepsis	vomiting	malaria	source of referral	Edema	weight for height	weight for height during admission	Anemia	pneumonia	diarrhea	fever	appetite_test	type of malnutrition at admission	level of consciousness at admission	if yes is blood transfused	pale conjuctiva	NG tube	dermatosis	if yes duration of diarrhea in days	vaccination history	type of diarrhea	antibiotic	type of antibiotic	type of antibiotics	height after 3 week	height during admittion	weight during admission	weight of child at discharge	weight on the 2	weight on the 3	weight on the 4	weight on the 5	weight on the 6	weight on the 7	weight on the 8
	1	1	1	2	2	1	2	2	1	58	2	1	5	1	2	1	2	1	2	1	-3	2	2	1	2	1	1	1	2	2	2	2	4	1	2	1	ampicillin gentamycin	1	92	90	10	10.4	10	10	10	11.2	11.7	11.9	12.2
	2	1	1	2	1	2	1	2	1	12	1	2	8	2	2	1	2	1	1	2	-1	2	2	1	2	1	2	2	2	2	2	1	3	3	2	1	ampicillin gentamycin	1	67	67	6.3	6.9	6.1	5.8	5.5	5.7	5.9	6	6.1
	3	1	1	1	1	2	2	1	1	25	1	2	20	2	2	1	2	2	2	1	-3	1	2	1	1	1	1	1	2	1	2	2	4	2	2	1	ampicillin gentamycin	1	67	67	6.1	7.8	6.1	6.1	6.2	6.1	6.1	6.2	6.2
	4	1	1	2	1	2	2	2	1	12	1	2	7	2	2	2	2	1	2	1	-3	2	2	2	1	2	1	1	2	2	2	2		3		1	Amoxicillin	2	4.6	57	4.6	5	4.5	4.6	4.6	4.5	4.6	4.7	4.8
	5	2	1	1	2	2	1	2	1	11	1	2	6	2	2	2	2	1	1	2	-1	2	1	2	1	2	3	1	2	2	2	2		3		1	ampicillin gentamycin	1	67	67	8.9	9.4	8.9	8.8	8.3	7.9	8.3	8.7	8.9
	6	1	1	1	1	2	2	2	1	48	2	2	9	2	2	2	2	1	2	1	-3	2	2	2	1	1	1	1	2	2	2	2		1		1	ampicillin gentamycin	1	79	79	6.2	6.9	6.2	6.2	6.2	6.3	6.3	6.4	6.4
	7	1	1	2	1	2	2	2	1	14	1	2	8	2	2	2	2	1	2	1	-3	2	2	2	2	1	1	1	2	2	2	2		2		1	Amoxicillin	2	77	77	7.5	7.8	7.7	8	8.1	8.5	8.6	8.7	8.8
	8	1	1	1	1	1	1	1	1	12	1	2	15	2	2	1	2	1	1	2	-1	1	2	1	2	1	2	2	1	1	2	2	4	1	2	1	ampicillin gentamycin	1	71	71	8	9	8	8	8	8.1	8.2	7.9	7.9
	9	2	0	2	1	2	2	2	6	10	1	2	3	2	2	2	2	1	2	1	-3	2	2	2	2	1	1	1	2	2	2	2		3		1	Amoxicillin	2	72	72	6	6.2	6	6	6.1	6.2	6.4	6.5
	10	2	1	2	1	1	2	2	1	58	2	2	14	2	2	1	2	1	2	2	-2	1	2	1	2	1	1	2	1	2	2	2	6	1	2	1	ampicillin gentamycin	1	86	84	10.2	11.8	10.2	10.2	10.2	10.2	10.2	10.1	10
	11	2	1	1	2	2	2	2	1	15	1	2	6	2	2	2	2	1	2	2	-2	2	1	2	1	1	1	1	2	2	2	2		1		1	ampicillin gentamycin	1	67	67	7.2	7.2	7.2	7.2	7.4	7.4	7.5	7.7	7.8
	12	1	1	2	1	2	1	2	1	12	1	2	9	2	2	2	2	2	1	2	-2	2	1	2	1	1	2	1	2	2	2	1		3		1	ampicillin gentamycin	1	68	68	6.7	7.2	6.7	6.7	6.7	6.7	6.8	6.8	6.9
	13	1	1	1	2	1	1	2	1	24	2	2	8	1	2	2	2	3	1	2	-2	2	2	1	2	1	2	1	2	2	2	1	4	1	2	1	ampicillin gentamycin	1	89	89	10	11	10	10	9.7	9.7	9.6	9.4	9.3
	14	2	0	1	2	2	2	2	6	36	2	1	5	1	1	2	1	1	2	1	-3	2	1	1	1	1	1	2	2	2	2	2	3	1	2	1	ampicillin gentamycin	1	78	78	8.1	8.5	8.1	8.1	8.2	8.2	8.4	8.9	8.8
	15	2	1	1	1	2	1	2	1	48	2	2	6	2	2	1	2	1	1	1	-3	2	2	2	2	1	2	1	2	2	2	2		3		1	ampicillin gentamycin	1	98	98	11.7	12.4	11.6	11.5	11.2	11.4	11.9	12.4	12.5
	16	2	1	1	1	2	2	2	1	48	2	1	7	2	2	2	2	1	2	1	-3	2	1	2	2	1	1	2	2	2	2	2		1		1	Amoxicillin	2	8.4	85	8.4	8.6	8.5	8.5	9	9	9.1	9.1	9.2
	17	1	1	1	2	1	1	2	1	12	1	1	7	2	2	1	2	1	1	2	-1	2	2	1	2	1	2	2	2	2	2	1	5	1	2	1	ampicillin gentamycin	1	76	76	10.3	11	10.3	10.3	10.2	9.8	9.9	9.9	10.1
	18	2	1	2	2	2	2	2	1	18	1	2	12	2	2	2	2	3	2	2	-2	2	1	2	1	1	1	2	2	2	2	2		1		1	ampicillin gentamycin	1	70	70	6.8	7.8	6.9	7	7	7	7	7.1	7.1
	19	1	1	1	2	2	2	2	1	24	2	2	6	1	2	2	2	1	2	2	-1	2	2	2	2	1	1	2	2	2	2	2		1		1	Amoxicillin	2	75	75	6.8	6.9	6.8	6.8	6.8	6.9	7	7.2	7.3
	20	2	1	1	2	2	2	2	1	48	2	2	4	2	1	2	2	1	2	1	-3	2	1	2	1	1	1	1	2	2	2	2		1		1	ampicillin gentamycin	1	87	85	8.4	8.5	8.4	8.3	8.2	8.3	8.4	8.7	8.9
	21	1	1	1	2	2	2	2	1	9	1	2	5	2	2	1	2	1	2	1	-3	2	2	2	2	1	1	1	2	1	2	2		1		1	ampicillin gentamycin	1	62	62	6	6.3	6.1	6	6.2	6.3	6.5	6.5	6.8
	22	2	1	1	2	2	2	2	1	22	1	2	6	2	2	1	1	1	2	1	-3	2	1	2	1	1	1	1	2	2	1	2		3		1	ampicillin gentamycin	1	69	69	6	6	6	6	6.1	6.3	6.3	6.4	6.4
	23	2	1	1	2	2	1	2	1	36	2	1	5	2	2	2	2	3	1	2	-2	2	2	1	2	1	2	2	2	2	2	1	4	1	2	1	ampicillin gentamycin	1	95	95	11.5	12.1	11.5	11.5	10.7	11.1	10.5	11.3	11.7
	24	1	1	2	1	2	2	2	1	9	1	2	15	2	2	2	2	1	2	2	-2	2	2	2	2	1	1	1	2	2	2	2		3		1	ampicillin gentamycin	1	5.9	63	5.9	7	5.9	5.9	6	6	6.1	6.2	6
	25	1	1	1	1	1	1	2	1	12	1	2	8	2	2	1	2	1	1	2	-1	2	2	2	2	1	2	2	2	1	2	2		3		1	ampicillin gentamycin	1	67	67	4.6	5	4.6	4.6	4.6	4.8	5	5.1	5.1
	26	2	1	2	1	2	2	2	1	18	1	1	15	2	2	1	1	1	2	2	-1	1	1	2	1	1	1	1	1	2	2	2		3		1	ampicillin gentamycin	1	69	69	5.8	6.9	5.8	5.8	5.9	5.8	5.9	6.4	6.8
	27	1	0	1	2	2	2	2	6	10	1	2	4	2	2	2	2	1	2	1	-3	2	2	2	2	1	1	1	2	1	2	2		1		1	ampicillin gentamycin	1	68	68	5.5	5.7	5.5	5.6	5.6	5.7	5.9	6.1	6.6
	28	2	1	2	2	2	2	2	1	11	1	2	6	2	2	2	2	1	2	1	-3	2	2	1	2	1	1	2	2	2	2	2	3	3	2	1	ampicillin gentamycin	1	60	60	4.3	4.6	4.3	4.4	4.4	4.5	4.6	4.8	4.8
	29	2	1	1	2	2	1	1	1	19	1	1	5	2	2	2	2	3	1	2	-1	2	2	2	2	1	2	2	2	1	2	1		3		1	ampicillin gentamycin	1	78	76	12	12.5	12	12	11.8	11.4	11.3	11	11.5
	30	1	1	1	2	2	1	2	1	24	2	2	6	1	2	2	2	2	1	1	-3	2	2	1	2	1	3	2	2	2	1	2	2	1	2	1	ampicillin gentamycin	1	72	72	6.7	7.2	6.7	6.7	6.5	6.4	6.1	5	5.6
	31	2	1	1	1	2	1	2	1	36	2	2	8	1	2	2	2	2	1	1	-3	2	2	2	1	1	3	2	2	2	2	1		3		1	ampicillin gentamycin	1	84	84	7.5	8.2	7.5	7.5	7.5	7.2	7.1	7	7
	32	1	1	2	1	1	1	2	1	8	1	2	15	2	2	1	2	2	1	2	-2	1	1	1	1	3	3	2	1	2	2	2	4	3	2	1	ampicillin gentamycin	1	66	66	6.6	7.6	6.6	6.6	6.6	6.3	6.1	6.8	5.8
	33	1	1	1	1	2	1	2	1	12	1	2	8	2	2	2	2	1	1	2	-1	2	2	2	2	1	2	1	2	2	2	1		3		1	ampicillin gentamycin	1	75	75	10	11	10	10	10	9.6	9.5	9.2	8.6
	34	2	1	1	2	2	1	2	1	24	2	2	10	1	2	2	2	2	1	2	-1	2	2	2	1	1	2	2	2	1	1	2		1		1	ampicillin gentamycin	1	72	72	8.5	9.4	8.5	8.5	8.2	8.2	8.2	7.8	7.3
	35	1	1	1	2	1	2	2	1	24	2	2	10	1	2	2	2	3	2	1	-3	1	2	1	2	1	1	1	1	1	2	2	3	1	2	1	ampicillin gentamycin	1	82	82	8.7	9.8	8.7	8.7	8.8	8.7	8.7	8.3	8.2
	36	1	1	1	2	2	1	2	1	24	2	2	7	2	2	1	1	3	1	2	-2	2	1	2	1	1	2	1	2	2	2	2		1		1	ampicillin gentamycin	1	69	69	7.2	7.8	7.2	7.2	7	7	7	6.8	6
	37	1	1	1	2	2	1	2	1	12	1	1	7	2	2	2	2	3	1	1	-3	2	2	2	2	1	2	2	2	2	2	1		1		1	ampicillin gentamycin	1	72	72	7.4	8	7.4	7.4	7.2	6.8	6.8	6.6	6.8
	38	2	1	1	1	2	2	2	1	8	1	2	15	2	2	1	1	1	2	1	-3	1	2	2	1	1	1	2	1	1	1	2		3		1	ampicillin gentamycin	1	68	68	5.5	6.2	5.5	5.5	5.6	5.7	5.7	5.9	6.1
	39	1	1	1	2	2	1	2	1	12	1	2	5	2	2	1	2	1	1	1	-3	2	2	2	2	1	2	2	2	1	2	2		1		1	ampicillin gentamycin	1	67	67	5.1	5.4	5.1	5.1	5.3	5.4	5.4	5.5	5.9
	40	1	1	1	1	1	2	2	1	59	2	1	9	1	2	1	2	1	2	1	-3	1	2	1	2	1	1	2	2	1	2	2	5	3	2	1	ampicillin gentamycin	1	85	83	8.7	9.6	8.7	8.7	8.4	8.3	8	8	8
	41	1	0	1	1	1	1	2	3	36	2	2	3	1	2	1	2	3	1	2	-1	1	2	1	1	1	2	2	2	1	2	1	5	3	2	1	ampicillin gentamycin	1	88	88	12.5	12.9	12.5	12.1	12	11.5	11	10.6	10.7
	42	2	0	1	2	1	1	2	6	36	2	2	4	1	2	2	1	3	1	2	-1	2	1	1	1	1	2	2	2	1	1	1	2	3	2	1	ampicillin gentamycin	1	88	88	10.2	10.6	10.2	9.7	9.5	9	9	9.3	9.6
	43	1	1	1	2	2	1	2	1	48	2	1	4	2	2	1	2	1	1	2	-1	2	2	2	2	1	2	1	2	2	2	2		2		1	ampicillin gentamycin	1	92	92	13.5	14	13	13.3	12.4	12.6	12	11.5	11
	44	2	1	1	2	1	2	2	1	12	1	2	10	2	2	2	2	2	2	1	-3	2	2	1	2	1	1	2	2	2	2	2	4	1	2	1	Amoxicillin	2	68	68	5.2	5.7	5.2	5.2	5.2	5.2	5.3	5.2	5.2
	45	2	1	1	2	2	1	2	1	24	2	2	6	1	2	1	1	1	1	2	-1	2	1	2	1	1	2	1	2	2	2	2		3		1	ampicillin gentamycin	1	62	62	8.2	8.8	8.2	8.2	8	8	8	7.3	7.8
	46	1	1	1	2	2	2	1	1	26	2	2	4	1	1	2	2	2	2	1	-3	2	2	2	1	1	1	1	2	1	2	2		1		1	ampicillin gentamycin	1	67	67	5.3	5.5	5.3	5.4	5.5	5.6	5.8	5.8	6
	47	2	1	1	2	2	1	2	1	22	1	2	5	2	2	1	2	2	1	2	-1	2	2	2	2	1	2	1	2	2	2	1		1		1	ampicillin gentamycin	1	62	62	8.1	8.5	8.1	8.1	7.7	7.7	7.8	7.8	8
	48	2	1	1	1	2	2	2	1	13	1	2	15	2	2	2	2	3	2	2	-1	1	2	2	2	1	1	1	1	2	2	2		3		1	ampicillin gentamycin	1	10.3	74	10.3	11.6	10.3	10.3	10.5	10.8	11.2	11.6	11.6
	49	2	0	2	2	2	2	2	6	14	1	1	6	2	1	2	1	3	2	1	-3	2	1	2	1	1	1	1	2	2	2	2		3		1	ampicillin gentamycin	1	67	67	5.5	5.9	5.5	5.5	5.7	5.7	5.9	5.9	6
	50	2	1	2	1	2	2	2	1	59	2	2	7	1	1	2	2	1	2	1	-3	2	1	2	1	2	1	1	2	2	2	2		3		1	ampicillin gentamycin	1	99	99	14.4	14.8	14.4	14.6	14.8	14.7	14.6	14.8	15
	51	2	1	1	2	2	1	2	1	48	2	1	6	2	2	2	2	3	1	1	-3	2	2	2	2	1	2	2	2	2	2	2		1		1	Amoxicillin	2	99	99	15.2	16	15.2	14.8	14.2	13.7	13.3	12.8	12.3
	52	1	1	1	2	1	1	2	1	36	2	1	5	1	2	2	2	3	1	2	-1	2	2	1	2	1	3	2	2	2	2	2	4	3	2	1	ampicillin gentamycin	1	85	85	11.4	12	11.4	11.4	11	10.6	10.5	10.1	10.3
	53	1	1	2	2	2	2	2	1	59	2	1	5	1	2	2	2	3	2	1	-3	2	2	2	1	1	1	1	2	2	2	2		1		1	ampicillin gentamycin	1	95	93	10	10.3	10	10	10.3	10.4	10.6	11	11.4
	54	1	1	1	1	2	1	2	1	36	2	2	7	1	2	1	1	1	1	2	-2	2	1	2	1	1	3	2	2	2	2	2		3		1	ampicillin gentamycin	1	87	87	10.2	10.8	10.2	10.2	10.1	10	9.6	9.6	8.2
	55	2	0	1	1	2	2	2	2	8	1	2	4	1	2	2	2	1	2	1	-3	2	2	2	2	1	1	1	2	1	2	1		3		1	ampicillin gentamycin	1	68	68	5.5	5.8	5.5	5.5	5.7	5.9	5.9	6.2	6.5
	56	1	1	1	2	2	2	2	1	12	1	1	5	2	2	1	2	1	2	1	-3	2	1	2	1	1	1	2	2	1	1	2		1		1	ampicillin gentamycin	1	67	67	5.1	5.2	5.1	5.1	5.2	5.4	5.6	5.7	5.9
	57	1	1	1	1	2	1	2	1	59	2	1	6	1	2	2	2	3	1	1	-3	2	2	2	1	1	2	1	2	2	2	1		3		1	Amoxicillin	2	86	86	15.1	16	15.1	15.1	15	14.6	14.1	13.9	13.6
	58	2	1	1	2	2	2	1	1	59	2	1	5	1	2	2	2	1	2	2	-1	2	2	2	2	1	1	1	2	1	1	2		1		1	ampicillin gentamycin	1	92	92	15.9	17	15.9	15.9	15.9	16	16	16.2	16.3
	59	1	1	1	2	2	1	2	1	26	2	2	6	1	2	2	2	1	1	2	-1	2	2	2	2	1	2	1	2	2	2	1		1		1	ampicillin gentamycin	1	82	82	10.3	11	10.3	10	10	9.7	9.4	8.5	8
	60	1	0	1	2	2	1	2	3	36	2	2	5	1	2	2	1	3	1	2	2	2	2	2	1	1	2	1	2	2	2	1		3		1	ampicillin gentamycin	1	99	99	14.7	15.5	14.7	14.2	13.9	13.9	13.6	13.6	13.1
	61	1	1	1	1	2	1	2	1	11	1	2	11	2	2	2	2	2	1	2	-1	2	1	2	1	1	3	1	2	1	1	1		3		1	ampicillin gentamycin	1	66	64	6.6	7.2	6.6	6.6	6.6	6.6	6.6	6.4	6.4
	62	1	1	1	1	2	1	2	1	36	2	2	10	1	2	2	2	2	1	1	-3	1	2	2	2	1	3	2	2	2	2	2		3		1	ampicillin gentamycin	1	86	84	8.4	9.2	8.4	8.4	8.3	8.3	8.3	8.2	8.2
	63	1	1	2	2	2	1	2	1	12	1	2	7	2	2	1	1	1	1	1	-3	2	2	2	1	1	3	1	2	2	2	2		1		1	ampicillin gentamycin	1	74	74	7.3	7.9	7.3	7.3	7.3	7.3	7.2	7.8	7.9
	64	2	1	1	2	2	1	2	1	36	2	2	13	1	2	2	2	2	1	1	-3	2	2	1	2	1	2	1	2	2	2	1	3	1	2	1	ampicillin gentamycin	1	76	76	7.8	9	7.8	7.8	7.8	7.8	7.8	7.4	7.2
	65	1	1	1	2	2	1	2	1	26	2	1	5	1	2	2	2	1	1	2	-1	2	2	2	1	1	2	1	2	2	2	1		1		1	Amoxicillin	2	88	88	14.8	15.3	14.8	14.8	14.5	14.1	13.4	13.7	13.4
	66	1	1	1	1	2	2	2	1	13	1	2	10	2	2	2	2	1	2	2	-2	2	1	1	1	1	1	1	2	1	2	2	3	3	2	1	ampicillin gentamycin	1	67	67	6.4	7	6.4	6.4	6.6	6.8	6.9	7.2	7.5
	67	2	1	1	2	1	1	2	1	25	2	2	6	2	2	2	2	3	2	2	-1	2	2	1	2	1	1	2	2	1	1	2	5	1	2	1	ampicillin gentamycin	1	77	77	8.4	8.8	8.4	8.2	8.3	8.5	8.8	9.3	9.8
	68	1	1	1	2	2	2	2	1	30	2	1	10	1	2	2	2	1	2	2	-1	2	2	2	2	1	1	1	2	2	1	2		1		1	ampicillin gentamycin	1	77	77	11.4	12.5	11.4	11.4	11.8	11.9	12.41	2.7	13
	69	2	1	1	1	1	2	2	1	44	2	2	6	2	2	2	2	3	2	1	-3	2	2	1	2	1	1	2	2	2	2	2	4	3	2	1	ampicillin gentamycin	1	87	87	9.6	10	9.6	9.6	9.7	9.9	9.8	9.9	10.3
	70	1	1	1	2	2	2	2	1	13	1	2	6	2	2	1	1	1	2	1	-3	2	1	2	1	1	1	1	2	2	2	2		1		1	Amoxicillin	2	70	70	6.1	6.2	6.1	6.2	6.1	6.2	6.6	6.9	7.2
	71	2	1	1	2	2	2	2	1	14	1	2	5	2	2	2	2	1	2	1	-3	2	1	2	2	1	1	1	2	2	2	2		1		1	ampicillin gentamycin	1	76	76	7.3	7.4	7.3	7.3	7.4	7.6	7.8	7.9	8.3
	72	2	1	1	2	2	2	2	1	21	1	2	6	2	2	1	1	1	2	1	-3	2	1	2	2	1	1	1	2	2	1	2		1		1	Amoxicillin	2	67	67	5.4	5.6	5.4	5.4	5.5	5.7	5.9	6.1	6.5
	73	2	1	1	1	2	1	2	1	36	2	2	7	2	2	2	2	2	1	1	-3	1	2	2	2	1	2	1	2	1	2	1		1		1	ampicillin gentamycin	1	89	89	9.6	10.4	9.6	9.6	9.6	9.3	9.3	9.1	8.9
	74	2	1	2	1	2	1	2	1	16	1	2	11	1	2	2	2	2	1	2	-2	1	2	2	2	1	2	2	2	2	1	1		2		1	ampicillin gentamycin	1	74	74	8	9	8	7.8	7.7	7.8	7.8	7.8	7.9
	75	2	1	1	1	2	1	2	1	24	2	2	11	1	2	2	2	3	1	2	2	1	2	2	2	1	2	1	2	2	2	1		3		1	ampicillin gentamycin	1	75	75	11.5	12.8	11.5	11.5	11.5	11.5	10.9	10.1	10.1
	76	1	1	1	2	2	1	2	1	13	1	2	4	2	2	2	2	1	1	1	-3	2	2	2	2	1	2	1	2	2	2	2		3		1	ampicillin gentamycin	1	79	79	8.5	8.8	8.7	9	9	8.8	9.1	9.1	9.1
	77	2	0	1	1	2	2	2	6	7	1	2	4	1	2	2	2	1	2	2	-2	1	1	2	2	1	1	2	1	1	2	2		2		1	ampicillin gentamycin	1	61	60	3.4	3.5	3.4	3.4	3.6	3.5	3.6	3.5	3.7
	78	2	1	2	1	2	2	2	1	8	1	2	12	2	2	1	1	1	2	2	-2	1	1	2	1	1	1	1	2	2	2	2		3		1	Amoxicillin	2	58	58	3.5	4	3.5	3.5	3.7	3.9	3.8	3.7	3.8
	79	1	1	1	2	2	1	2	1	6	1	2	5	2	2	1	2	2	2	2	-2	2	2	2	2	1	1	2	2	2	2	2		2		1	ampicillin gentamycin	1	58	58	3.7	3.9	4	4	4.1	4.1	4.1	4	4.2
	80	2	1	1	1	1	1	2	1	35	2	2	8	1	2	1	2	1	1	2	-2	2	2	1	2	1	2	2	2	1	2	2	8	2	2	1	Amoxicillin	2	88	88	9.4	9.8	9.4	9.4	9.3	9.5	9.5	9.5	9.7
	81	2	1	2	1	2	2	2	1	6	1	2	11	2	2	2	2	1	2	2	-2	2	1	2	1	1	1	1	2	2	2	2		2		1	ampicillin gentamycin	1	57	57	3.5	4	3.5	3.7	3.7	3.7	3.8	3.9	4
	82	2	1	1	1	2	2	2	1	6	1	2	10	2	2	2	2	1	2	2	-2	1	1	2	2	1	1	1	2	1	2	2		2		1	ampicillin gentamycin	1	57	57	3.9	4.2	3.9	4	4.1	3.8	4	4	4
	83	2	1	1	1	2	1	2	1	38	2	1	7	1	2	2	2	1	1	2	-2	2	2	2	1	1	2	2	2	2	2	2		2		1	ampicillin gentamycin	1	87	87	11.5	12.3	11.6	11.6	11.8	11.1	11.9	11.6	11.4
	84	1	1	1	1	1	1	2	1	12	1	2	11	2	2	2	2	1	1	2	-2	1	1	1	2	1	2	2	2	2	2	2	4	3	2	1	ampicillin gentamycin	1	85	83	5.3	6	5.3	5.5	5.5	5.6	5.5	5.8	6
	85	1	1	2	2	2	2	2	1	6	1	1	11	2	2	2	2	1	2	2	-2	2	1	2	1	1	1	1	2	2	2	2		1		1	ampicillin gentamycin	1	59	57	3.6	4	3.6	3.7	3.8	3.8	3.7	3.9	4
	86	1	1	1	2	2	1	2	1	38	2	2	5	2	2	1	2	1	1	2	-2	2	2	2	2	1	2	1	2	2	2	2		2		1	Amoxicillin	2	77	77	8.5	9	8.5	8.7	8.2	8.1	8.5	8.5	8.6
	87	2	0	1	1	2	2	2	2	13	1	2	1	2	2	2	2	1	2	1	-3	2	2	2	2	1	1	1	2	2	2	2		3		1	ampicillin gentamycin	1	64	64	3.3	3.3	3.6	3.9	3.9	3.9	3.9	3.9
	88	2	0	2	1	2	1	2	2	47	2	2	1	1	2	2	2	1	1	2	-2	2	1	1	2	1	2	1	2	2	2	2	3	3	2	1	Amoxicillin	2	71	71	7.4	7.4	7.4	7.5	7.4	7.1	7.1	7	6.7
	89	1	1	1	2	2	1	2	1	14	1	2	6	2	2	1	2	1	1	2	-2	2	2	1	2	1	2	2	2	2	2	2	5	1	2	1	ampicillin gentamycin	1	73	73	7.5	8	7.2	7.1	7.1	6.9	6.9	7.2	7.3
	90	2	1	1	1	2	1	2	1	34	2	2	14	1	2	2	2	2	1	1	-3	1	2	2	2	1	2	1	1	2	2	1		2		1	ampicillin gentamycin	1	72	70	5.4	6.03	5.4	5.4	5.3	5.4	5.6	5.6	5.6
	91	2	1	2	1	2	1	2	1	25	2	2	14	1	2	2	2	1	1	1	-3	2	2	2	1	1	3	1	2	2	2	2		3		1	ampicillin gentamycin	1	75	75	7.5	8.8	7.5	7.2	7.4	7.4	7.3	7.1	7.1
	92	2	1	2	2	2	2	2	1	6	1	2	5	2	2	1	2	1	2	2	-2	2	1	2	1	1	1	2	2	2	2	2		3		1	Amoxicillin	2	55	55	4.3	4.5	4.3	4.3	4.4	4.5	5	5.4	5.7
	93	1	1	1	2	2	2	2	1	12	1	2	5	2	2	1	2	1	2	2	-2	2	2	2	2	1	1	1	2	2	2	2		1		1	ampicillin gentamycin	1	73	73	6.7	7.1	6.7	7	7.3	7.5	7.4	7.5	7.5
	94	2	1	2	2	2	2	2	1	9	1	2	5	2	2	1	2	3	2	1	-3	2	1	2	1	1	1	1	2	2	1	2		1		1	ampicillin gentamycin	1	59	59	4	4	4	4.1	3.9	4	4	4.2	4
	95	1	1	1	1	1	2	2	1	11	1	2	8	2	2	1	2	2	2	2	-2	1	2	1	2	1	1	2	2	1	2	2	10	1	2	1	ampicillin gentamycin	1	60	60	4	4.3	4	4.1	4.2	4.2	4.5	4.6	4.6
	96	1	1	1	1	1	2	2	1	49	2	2	10	2	2	2	2	2	2	1	-3	1	2	1	2	1	1	1	2	1	1	2	7	1	2	1	Amoxicillin	2	111	111	7.2	8	7.2	7.2	7.3	7.3	7.3	7	7
	97	2	1	2	1	2	1	2	1	14	1	2	8	2	2	2	2	2	1	2	-2	2	1	2	1	1	2	1	2	2	2	2		3		1	ampicillin gentamycin	1	62	62	5	5.4	5	5.2	5.3	5.2	5.1	5.1	5.2
	98	1	1	1	1	1	2	2	1	6	1	2	10	2	2	2	2	3	2	2	-2	1	2	1	2	1	1	1	2	2	2	2	4	2	2	1	ampicillin gentamycin	1	59	59	3.5	3.8	3.5	3.5	3.1	3.6	3.9	3.7	3.7
	99	2	0	1	1	2	1	2	6	13	1	2	2	2	2	2	2	2	1	2	-2	2	2	1	2	1	2	2	2	1	2	1	8	2	1	1	ampicillin gentamycin	1	78	78	8.3	8.5	8.3	8.2	8	7.9	8	8	8.4
	100	2	0	2	1	2	2	2	3	7	1	2	3	1	2	2	2	2	2	2	-2	2	2	2	2	1	1	1	2	2	1	2		2		1	ampicillin gentamycin	1	65	65	4.5	4.6	4.5	4.5	3.8	4.6	4.6	4.6
	101	2	1	1	1	2	1	2	1	37	2	2	11	2	2	2	2	2	1	1	-3	2	1	2	1	1	3	1	2	2	2	2		2		1	Amoxicillin	2	80	80	6.5	7.1	6.8	6.8	7	7.1	7.1	7.1	7.3
	102	2	1	2	1	2	2	2	1	22	1	1	8	2	2	1	2	1	2	2	-2	2	2	1	1	1	1	1	2	2	2	2	4	3	2	1	ampicillin gentamycin	1	98	98	10.6	11	10.6	10.6	11	11.1	10.8	11.6	11.8
	103	1	1	1	2	1	1	2	1	25	2	2	4	2	2	2	2	1	1	2	-2	2	2	2	2	1	2	2	2	2	1	2		1		1	ampicillin gentamycin	1	90	90	11.1	11.6	11.2	11.4	11.5	11.5	10.8	10.5	10.8
	104	1	1	2	1	2	1	2	1	12	1	2	9	2	2	2	2	1	1	2	-2	2	2	2	1	1	2	1	2	2	2	2		1		1	ampicillin gentamycin	1	77	77	8	8.9	8	8	8	8	7.9	7.9	8.2
	105	1	1	1	2	2	2	2	1	13	1	2	13	2	2	1	1	3	2	1	-3	1	2	2	2	1	1	1	2	1	2	2		1		1	ampicillin gentamycin	1	77	77	6	7	6	6.5	6.5	6.7	6.5	6.5	6.5
	106	1	1	1	1	2	2	2	1	47	2	2	8	2	2	1	2	2	2	2	-2	2	1	2	1	1	1	2	2	2	2	2		2		1	ampicillin gentamycin	1	73	73	8.1	8.6	8.1	8.3	8.3	8.8	8.6	9	9.4
	107	2	1	2	1	2	2	2	1	58	2	1	7	1	2	2	2	2	2	2	-2	2	2	2	1	2	1	1	2	2	2	2		2		1	Amoxicillin	2	101	101	10.2	11	10.2	10.4	10.6	10.6	11	11.2	11.4
	108	2	1	1	1	2	1	1	1	49	2	2	8	2	2	2	2	1	1	2	2	2	2	2	2	1	2	1	2	1	2	1		2		1	Amoxicillin	2	104	102	10.8	11.9	10.8	10.8	10.8	10.4	10.3	10.3	10.3
	109	2	1	1	1	2	1	2	1	46	2	2	7	2	2	2	2	1	1	2	2	2	1	2	1	1	2	1	2	2	2	2		2		1	ampicillin gentamycin	1	79	79	9.8	10.5	9.7	9.6	9.3	9.2	9	9.2	8.7
	110	2	1	1	2	2	1	2	1	24	2	2	6	1	2	1	1	2	1	2	-1	2	2	2	2	1	3	2	2	1	2	2		3		1	ampicillin gentamycin	1	77	77	7.6	8	7.6	7.6	7.7	7.9	8	8	8
	111	1	1	1	1	2	2	2	1	13	1	2	11	2	2	2	2	1	2	1	-3	1	2	2	2	1	1	1	2	2	2	2		2		1	ampicillin gentamycin	1	77	77	6.8	7.6	6.8	7	6.8	6.5	6.6	6.6	6.6
	112	2	1	1	1	2	1	2	1	48	2	2	9	2	2	2	2	1	1	2	-1	2	2	2	1	1	2	1	2	2	2	1		2		1	Amoxicillin	2	89	89	13.3	14.8	13.3	13.9	13.2	13.6	13.5	13.1	12.6
	113	1	1	2	1	2	2	2	1	7	1	2	10	2	2	2	2	2	2	1	-3	2	1	2	1	1	1	2	2	2	1	2		2		1	ampicillin gentamycin	1	57	57	3.7	4.1	3.7	3.9	3.9	3.9	3.8	3.8	3.8
	114	2	1	1	2	1	2	2	1	36	2	2	9	1	2	1	2	1	2	2	-2	1	2	1	2	1	1	1	1	1	2	2	10	1	1	1	ampicillin gentamycin	1	69	69	10	11	10	10	10	10.51	0.3	10.5	10
	115	1	1	1	2	2	2	1	1	20	1	2	6	2	2	1	1	1	2	1	-3	2	1	1	1	1	1	1	2	1	1	2	7	1	1	1	ampicillin gentamycin	1	77	77	7.2	7.6	7.2	6.6	7	7	7	7	7.2
	116	2	1	1	2	2	1	2	1	13	1	2	10	2	2	2	2	2	1	2	-1	1	2	2	2	1	3	1	2	2	2	1		1		1	ampicillin gentamycin	1	75	75	6.8	7.7	6.8	6.8	7	7.1	7.1	7.2	7.4
	117	1	1	1	2	2	2	2	1	26	2	2	6	1	2	2	2	1	2	2	-2	2	2	2	1	1	1	1	2	2	2	2		3		1	Amoxicillin	2	70	70	5.8	6	5.8	5.5	5.7	5.8	6	6.4	6.6
	118	2	1	2	1	1	1	2	1	15	1	2	10	2	2	2	2	1	1	2	1	2	2	1	2	1	2	2	2	2	1	2	8	3	2	1	ampicillin gentamycin	1	74	74	8.3	9.4	8.2	8.2	8.5	8.3	8.4	8.5	8.6
	119	1	1	2	1	1	2	2	1	9	1	1	10	2	2	2	2	2	2	1	-3	2	2	1	1	1	1	2	2	2	1	2	5	1	2	1	ampicillin gentamycin	1	69	69	4.4	5	3.9	4.7	4.8	4.8	4.8	4.7	4.7
	120	2	1	2	1	2	2	2	1	15	1	2	11	2	2	2	2	3	2	2	-2	2	1	2	1	1	1	1	2	2	2	2		1		1	ampicillin gentamycin	1	67	67	5	5.7	5	5.2	5.1	5.1	5.3	5.2	5.4
	121	2	1	1	1	2	2	2	1	7	1	2	12	2	2	1	2	2	2	2	-2	1	2	2	2	1	1	1	2	1	2	2		2		1	ampicillin gentamycin	1	66	66	4.4	5.1	4.5	4.5	4.5	4.5	4.5	4.6	4.6
	122	2	1	2	1	2	2	2	1	8	1	2	7	2	2	1	1	3	2	1	-3	2	1	2	1	3	1	3	2	2	2	1		2		1	ampicillin gentamycin	1	64	64	4.3	4.6	4.3	4.4	4.4	4.5	4.5	4.5	4.6
	123	1	0	1	2	2	1	2	6	36	2	2	3	1	2	1	2	2	1	2	-1	2	2	1	2	1	2	1	2	2	2	2	3	2	2	1	ampicillin gentamycin	1	85	85	11.4	11.8	11.2	10.8	10.8	10.8	10.2	10	10.3
	124	2	0	2	1	1	2	2	6	9	1	2	2	2	2	1	2	3	2	2	-2	2	2	1	1	3	1	3	2	2	1	2	4	2	2	1	ampicillin gentamycin	1	68	68	5.5	5.6	5.5	5.4	5.7	5.7	5.8	6
	125	1	1	2	2	2	2	2	1	12	1	2	4	2	1	2	2	1	2	1	-3	2	2	2	2	1	1	1	2	2	2	2		1		1	ampicillin gentamycin	1	71	71	7.2	7.3	7.2	7.3	7.2	7.2	7.5	7.9	7.9
	126	2	1	1	2	2	1	2	1	12	1	2	5	2	2	1	2	1	2	1	-3	2	2	2	2	1	1	1	2	2	2	2		1		1	ampicillin gentamycin	1	67	67	5.3	5.6	5.3	5.4	5.4	5.6	5.6	5.9	6.1
	127	1	1	2	2	2	2	2	1	9	1	1	7	2	2	2	2	1	2	2	-2	2	1	2	1	2	1	1	2	2	2	2		1		1	ampicillin gentamycin	1	66	64	5.8	6	5.8	5.7	5.8	5.8	5.8	5.9	6
	128	1	1	1	2	2	1	2	1	58	2	1	5	1	2	1	2	1	1	2	-1	2	1	2	2	1	2	1	2	2	2	2		2		1	ampicillin gentamycin	1	93	93	14.3	15.2	14.2	14	13.7	13.5	13.5	13.8	13.4
	129	1	1	1	2	2	1	2	1	36	2	2	6	1	2	2	2	1	1	2	-1	2	2	2	2	2	3	1	2	2	2	2		1		1	ampicillin gentamycin	1	84	84	11	11.8	11	10.6	10.2	10.4	10.4	10.6	10.8
	130	1	1	1	2	2	1	2	1	48	2	2	7	2	1	2	2	1	1	2	-1	2	2	2	2	1	3	1	2	2	2	2		1		1	ampicillin gentamycin	1	106	102	16.3	17.4	16.2	16.4	15.7	15.2	15.1	15.6	15.9
	131	1	1	1	2	2	1	2	1	14	1	2	6	2	2	2	2	1	2	1	-3	2	1	2	1	1	1	2	2	2	1	2		3		1	Amoxicillin	2	67	67	5.7	5.8	5.7	5.9	5.9	5.9	6	6.2	6.2
	132	2	1	1	2	2	1	2	1	9	1	2	7	2	2	2	2	1	2	2	-1	2	2	2	2	2	1	1	2	2	2	2		1		1	ampicillin gentamycin	1	64	64	6.1	6.5	6.1	6.1	6.1	6.2	6.6	6.4	6.6
	133	2	1	1	1	2	2	2	1	36	2	2	6	2	2	2	2	1	2	2	-1	2	2	2	2	1	1	1	2	2	2	2		1		1	ampicillin gentamycin	1	95	95	11.5	11.8	11.5	11.1	11	11	11.5	11.5	11.5
	134	2	1	1	2	1	1	2	1	24	2	2	13	1	2	1	2	1	1	2	-1	1	2	1	1	1	2	2	2	2	1	2	6	1	2	1	Amoxicillin	2	83	79	6.8	8	7	7	7	7	7.1	7.2	7
	135	1	1	1	2	2	1	2	1	12	1	2	6	2	2	2	2	3	1	2	-1	2	2	2	2	1	2	1	2	2	2	1		1		1	ampicillin gentamycin	1	69	69	8.2	8.4	8.2	8.3	7.8	7.6	7.6	7.2	7.1
	136	1	1	2	1	2	1	2	1	23	1	1	7	2	2	2	2	3	1	2	-2	2	2	2	2	1	3	1	2	2	2	2		3		1	ampicillin gentamycin	1	83	83	9.9	10.5	9.9	9.8	9.8	9.4	9.3	9	9.2
	137	1	1	2	1	1	2	2	1	6	1	2	8	2	2	1	2	2	2	1	-3	2	2	1	2	1	1	2	2	2	1	2	5	3	2	1	ampicillin gentamycin	1	52	52	2.7	2.9	2.7	2.5	3.1	3.4	2.7	2.9	2.9
	138	2	1	1	1	2	2	1	1	15	1	1	7	2	2	2	2	1	2	1	-3	2	2	1	2	1	1	1	2	1	2	2	1	3	2	1	ampicillin gentamycin	1	77	77	7.7	8.2	7.7	7.6	7.6	7.5	7.7	7.8	7.8
	139	2	1	1	2	2	1	2	1	24	2	2	6	1	2	1	2	3	1	2	-1	2	2	2	1	1	3	2	2	2	2	2		1		1	ampicillin gentamycin	1	84	84	10.1	10.6	10.1	10.1	9.8	9.7	9.5	9.1	9
	140	2	1	1	2	1	1	2	1	48	2	1	5	2	2	1	2	1	1	2	-1	2	2	1	2	1	3	2	2	1	2	2	3	1	2	1	ampicillin gentamycin	1	90	90	11.8	12.6	11.8	11.8	11.7	11.5	11.5	11.7	11.9
	141	1	1	1	2	2	2	2	1	6	1	2	6	2	2	1	2	1	2	1	-3	2	2	2	2	1	1	1	2	2	2	2		3		1	ampicillin gentamycin	1	62	60	4.1	4.4	4.2	4.2	4	4.1	4.2	4.2	4.3
	142	1	1	1	2	1	2	2	1	12	1	1	5	2	2	1	2	1	2	1	-3	2	2	1	2	1	1	2	2	2	1	2	4	1	2	1	ampicillin gentamycin	1	76	76	6.4	6.7	6.4	6.4	6.5	6.6	6.6	6.7	6.7
	143	2	1	2	2	2	2	1	1	58	2	2	7	1	2	2	2	3	2	1	-3	2	2	2	2	1	1	1	2	2	2	2		1		1	ampicillin gentamycin	1	92	92	8.9	9.5	8.9	8.8	8.9	8.9	9	9.1	9.3
	144	2	1	2	1	2	1	1	1	58	2	2	9	1	2	2	2	1	1	2	-2	2	2	2	2	1	2	1	2	2	2	2		1		1	Amoxicillin	2	114	114	13.3	14.5	13.2	13.2	12.8	12.8	13	13	13.2
	145	2	1	1	1	1	1	1	1	36	2	2	9	1	2	2	2	3	1	2	-2	2	2	1	2	1	3	1	2	2	2	2	5	1	2	1	ampicillin gentamycin	1	86	86	10.8	11.9	10.7	10.5	10.2	10	10	10.4	10.4
	146	2	1	1	1	1	1	1	1	59	2	2	14	1	2	1	2	2	1	2	-2	1	1	1	1	1	2	1	1	1	2	1	6	3	2	1	ampicillin gentamycin	1	96	94	11.7	13.8	11.7	11.2	10.5	10	10	10	10.2
	147	2	1	1	2	2	1	1	1	48	2	1	7	2	1	2	2	1	1	2	-1	2	2	2	2	1	3	1	2	2	2	1		1		1	ampicillin gentamycin	1	93	93	14	15.4	13.7	13.2	13	13	13.2	13.5	13.7
	148	1	1	1	1	2	2	1	1	48	2	2	8	2	2	2	2	3	2	1	-3	2	1	2	1	1	1	1	2	2	2	2		3		1	ampicillin gentamycin	1	76	76	7.9	8.7	7.9	7.8	7.9	8	8.4	8.6	8.8
	149	1	1	1	2	1	1	1	1	36	2	1	5	1	2	2	2	3	1	2	-2	2	2	1	2	1	3	1	2	2	2	2	3	1	2	1	ampicillin gentamycin	1	88	88	10.4	11	10.4	10	9.4	9.8	10.4	11
	150	2	1	1	1	2	2	1	1	36	2	1	7	1	2	2	2	3	2	1	-3	2	2	2	2	1	1	1	2	2	2	2		3		1	ampicillin gentamycin	1	74	74	7.4	8	7.4	7.5	7.6	7.5	7.9	8.1	8.6
	151	2	1	2	1	2	2	1	1	57	2	1	6	1	2	1	2	3	2	2	-2	2	1	2	1	1	1	2	2	2	2	2		1		1	ampicillin gentamycin	1	98	98	11.6	12.4	11.6	11.8	11.8	12	12.1	12.1	12.7
	152	2	1	2	1	2	2	1	1	25	2	2	10	1	2	2	2	2	2	1	-3	2	1	2	1	1	1	1	2	2	2	2		3		1	ampicillin gentamycin	1	68	68	5.1	5.6	5.1	5.2	5.2	5.2	5.2	5.2	5.3
	152	2	1	1	1	2	1	1	1	48	2	1	6	2	2	1	2	3	1	2	-1	2	1	1	2	1	2	1	2	2	2	1	3	2	2	1	ampicillin gentamycin	1	75	75	11.2	12	11.1	10.7	10.5	10.3	10	10.1	10
	154	1	1	2	2	2	2	1	1	56	2	2	12	1	2	2	2	1	2	2	-2	2	2	1	1	1	1	1	2	2	2	2	2	1	2	1	Amoxicillin	2	104	104	13.6	15	13.6	14	13.8	14	14.5	15.1	15.1
	155	2	1	1	1	2	2	1	1	46	2	1	8	2	2	1	2	3	2	2	-2	2	1	1	2	1	1	2	2	1	2	2	5	2	2	1	Amoxicillin	2	115	113	7.6	8.2	7.6	8	7.9	7.9	8.1	8.4	8.6
	156	2	1	1	1	2	2	1	1	35	2	2	12	1	2	2	2	1	2	1	-3	1	1	2	1	1	1	1	2	1	2	2		3		1	Amoxicillin	2	78	78	7.9	9	7.9	7.9	8	8.2	8.2	8	8.6
	157	2	1	1	1	2	1	1	1	47	2	2	12	2	2	1	2	3	1	2	-2	2	2	1	2	1	3	2	2	2	2	2	1	3	2	1	ampicillin gentamycin	1	80	80	6.5	7.2	6.8	6.8	6.8	7	7.1	7.1	7.1
	158	1	1	1	1	1	1	1	1	44	2	2	9	2	2	1	2	1	2	2	-2	1	2	1	2	3	1	3	2	1	1	2	5	2	1	1	ampicillin gentamycin	1	92	92	12	13	12	12	12.3	13	13.6	13.5	13.8
	159	1	1	1	2	2	2	1	1	38	2	1	5	2	2	1	2	1	2	2	-2	2	1	2	1	1	1	1	2	2	2	2		1		1	Amoxicillin	2	90	90	9.7	10	10.1	10.1	10.3	10.8	10.91	0.8	10.7
	160	1	1	1	1	2	2	1	1	48	2	2	7	2	2	2	2	1	2	2	-2	2	2	1	2	1	1	1	2	2	2	2	7	2	2	1	Amoxicillin	2	85	85	8	8.7	8.3	8.9	8.7	8.7	8.9	8.7	8.9
	161	2	0	2	1	2	1	1	3	47	2	2	3	1	2	2	2	1	1	2	-2	2	2	1	2	1	2	1	2	2	2	2	2	2	2	1	Amoxicillin	2	93	91	10.5	10.8	10.1	9.7	9.5	9.5	9.5	9.5	9.5
	162	1	1	1	1	2	1	1	1	38	2	2	6	2	2	1	2	1	1	2	-2	2	1	2	1	2	3	1	2	2	2	2		3		1	ampicillin gentamycin	1	76	76	11.4	12	11.4	10.8	10.8	11	10.5	10.7	10.7
	163	1	1	1	1	2	1	1	1	58	2	2	10	1	2	2	2	1	1	2	-1	1	2	2	2	1	2	1	2	2	2	1		2		1	Amoxicillin	2	89	89	9.2	10.2	9.2	8.7	8.7	8.7	9	8.5	8.6
	164	2	1	2	1	2	1	1	1	45	2	2	8	2	2	2	2	1	1	1	-3	2	2	2	2	1	2	1	2	2	2	2		2		1	ampicillin gentamycin	1	84	84	8.6	9.2	8.6	8.5	8.3	7.9	8.1	8.2	8.5
	165	2	1	1	1	2	1	1	1	38	2	2	8	1	2	2	2	1	1	1	-3	2	2	1	2	1	2	1	2	1	2	2	3	3	2	1	ampicillin gentamycin	1	76	74	6.9	7.5	7	7.5	7.6	8	8.1	8.3	8.3
	166	2	1	1	2	1	1	1	1	36	2	2	6	1	2	1	2	1	1	2	-1	2	2	1	2	1	2	1	2	2	2	2	4	1	2	1	ampicillin gentamycin	1	78	78	10.3	11	10.3	9.8	9.7	9.7	9.5	9.8	9.9
	167	1	1	1	1	2	1	1	1	46	2	1	6	2	2	1	2	2	2	2	-2	2	1	2	1	1	1	2	2	2	1	2		3		1	Amoxicillin	2	94	92	12	12.6	12	12.3	12.3	13	13.4	13.4	13.8
	168	1	1	1	1	2	1	1	1	50	2	2	7	2	1	1	1	3	1	2	-2	1	2	2	1	1	2	1	2	1	2	2		2		1	Amoxicillin	2	88	84	12.8	13.6	12.8	12.4	12	12	12.1	11.81	1.8
	169	2	1	1	2	2	1	1	1	23	1	1	6	1	2	2	2	2	1	2	-1	2	1	2	1	1	2	1	2	2	2	2		1		1	ampicillin gentamycin	1	88	88	8.7	9.3	8.8	8.8	9	9.1	9.4	9.6	10
	170	1	1	2	1	2	1	1	1	54	2	1	8	2	2	1	2	1	1	1	-3	2	2	1	2	1	2	1	2	2	2	2	2	2	2	1	Amoxicillin	2	105	105	15.5	17	15.5	15.8	15.7	16	15.7	15.9	16.2
	171	1	1	1	2	2	2	1	1	19	1	2	6	2	2	1	1	1	2	1	-3	2	2	1	1	1	1	1	2	2	2	2	4	1	2	1	ampicillin gentamycin	1	65	65	5.5	5.8	5.6	5.7	6	6	6	6	6.1
	172	2	1	1	1	1	2	1	1	37	2	2	6	1	2	1	2	1	2	2	-2	2	2	1	2	1	1	1	2	2	1	2	6	2	2	1	Amoxicillin	2	78	78	11.4	12.2	11.4	10.8	10.8	11	10.5	10.7	10.7
	173	1	1	1	2	2	1	1	1	49	2	2	8	2	2	2	2	2	2	2	-2	1	2	2	2	1	1	2	2	1	2	2		1		1	ampicillin gentamycin	1	88	88	10.5	11.5	10.5	10.7	10.6	10.6	10.8	11	11.4
	174	2	0	2	1	2	2	2	6	7	1	2	3	1	2	2	2	2	2	1	-3	2	2	2	2	1	1	2	2	2	1	2		2		1	Amoxicillin	2	68	65	4.5	4.6	4.8	4.7	4.5	4.5	4.6	4.9	5
	175	1	1	1	1	2	2	2	1	13	1	2	13	2	2	2	2	2	2	2	-2	1	2	2	2	1	1	2	2	2	2	2		3		1	ampicillin gentamycin	1	82	80	7	8	7.2	7.3	7.8	7.5	7.8	7.7	7.3
	176	2	1	1	1	1	1	2	1	49	2	2	10	2	2	2	2	1	1	2	-2	2	1	1	2	1	2	2	2	1	2	1	10	3	2	1	Amoxicillin	2	90	90	13	14.2	13.3	13	12.8	12.8	11.6	11	10.4
	177	1	1	2	2	2	1	2	1	12	1	2	14	2	2	2	2	2	1	2	-2	2	1	2	1	1	2	2	2	2	1	2		1		1	ampicillin gentamycin	1	72	72	8	9	7.9	8	7.2	7.2	7.8	8.5	7.7
	178	1	1	1	1	2	1	2	1	54	2	2	13	1	2	1	2	1	1	2	-2	2	2	1	1	1	2	1	2	2	2	2	8	2	2	1	Amoxicillin	2	117	117	21	24.1	20.5	21	20	19	18	17	18
	179	2	1	1	1	2	1	2	1	13	1	2	7	2	2	1	2	2	2	1	-3	2	1	2	1	1	1	1	2	2	2	2		3		1	Amoxicillin	2	70	70	6.4	6.7	6.5	6.6	6.4	6.7	6.7	6.9	7
	180	2	1	2	1	2	1	2	1	25	2	1	7	1	2	1	1	1	1	2	-2	2	1	2	1	1	2	1	2	2	2	2		2		1	Amoxicillin	2	74	74	8.1	8.7	7.9	8	7.7	7.5	7.9	8.3	8.4
	181	1	0	1	1	2	1	1	6	37	2	1	3	1	2	1	2	1	1	2	-2	2	2	2	2	1	2	1	2	2	2	1		3		1	ampicillin gentamycin	1	91	91	15	15.5	14.8	14	14.2	13.2	12.4	11.6	10.5
	182	2	1	1	2	2	1	1	1	37	2	1	6	2	2	2	2	1	1	2	-1	2	2	2	2	1	2	1	2	2	2	2		1		1	ampicillin gentamycin	1	80	80	9.8	10.4	9.9	9.3	9.4	9.4	9.5	9.5	8.2
	183	1	1	1	1	2	2	1	1	25	2	1	7	1	2	2	2	1	2	2	-2	2	2	2	2	1	1	1	2	2	2	2		3		1	ampicillin gentamycin	1	82	82	8.9	9.6	9	9	9	9	9.4	9.3	10
	184	1	1	1	1	2	1	2	1	12	1	2	10	2	2	2	2	2	1	2	-2	2	2	2	2	1	2	2	2	2	2	2		1		1	ampicillin gentamycin	1	74	74	8	9	7.9	7.8	7.2	7.7	7.8	7.7	7.9
	185	2	1	1	1	2	2	2	1	8	1	2	9	2	2	2	2	2	2	2	-2	2	2	2	2	1	1	1	2	2	2	2		2		1	ampicillin gentamycin	1	60	60	5.8	6.3	5.4	6.2	5.9	5.9	6.1	6.3	6.3
	186	1	1	1	1	2	1	1	1	49	2	2	7	2	1	1	2	2	1	2	-2	2	2	1	2	1	2	2	2	2	2	2	4	2	2	1	Amoxicillin	2	98	98	15.3	16.6	15.3	15	15.4	16	15.7	15	14.8
	187	1	1	1	1	2	1	1	1	48	2	1	6	2	2	2	2	1	1	2	-1	2	2	2	2	1	2	1	2	2	2	2		2		1	Amoxicillin	2	119	116	16	17	16	15.3	15	15	14.6	14.3	14.7
	188	1	1	1	1	2	1	1	1	54	2	1	6	1	2	1	2	1	1	2	-1	2	2	2	2	1	2	1	2	2	2	1		3		1	Amoxicillin	2	117	117	21	22	20.5	21	20	19.1	19	18.7	18
	189	2	1	1	2	2	2	2	1	8	1	2	6	2	2	1	2	1	2	2	-2	2	1	2	1	1	1	1	2	2	2	2		3		1	ampicillin gentamycin	1	60	60	5.8	6	5.8	6	6.2	6.4	6.1	6.3	6.3
	190	2	1	1	1	2	1	2	1	7	1	2	8	2	2	2	2	1	2	1	-3	2	2	2	2	1	1	1	2	2	2	2		3		1	ampicillin gentamycin	1	69	65	4.5	5	4.8	4.7	4.5	4.5	4.6	4.9	5
	191	1	1	1	1	2	1	1	1	38	2	2	6	2	2	2	2	2	1	2	-2	2	2	2	2	1	2	2	2	2	2	1		3		1	Amoxicillin	2	78	78	10	10.7	10	9.9	9.4	9	9	9.6	9.6
	192	1	1	1	2	2	1	2	1	24	2	2	6	1	2	2	2	1	1	2	-1	2	2	1	2	1	3	1	2	2	2	2	3	3	2	1	ampicillin gentamycin	1	85	85	9.8	10.1	9.8	10	10	10	9.6	10.1	10
	193	2	1	1	1	2	1	1	1	38	2	2	10	1	2	1	2	1	1	2	-1	2	1	2	1	1	2	1	2	2	2	2		3		1	ampicillin gentamycin	1	98	98	15	16.8	15	14.8	14	14	13.6	13.6	13
	194	1	1	2	1	2	2	2	1	8	1	2	7	2	2	1	1	1	2	2	-2	2	1	2	1	1	1	1	2	2	1	2		2		1	ampicillin gentamycin	1	65	63	5.6	6.1	5.6	5.9	5.9	5.9	5.9	5.8	5.9
	195	2	1	1	1	2	2	1	1	37	2	2	9	2	2	1	2	3	2	1	-3	2	2	2	2	1	1	1	2	2	2	2		2		1	ampicillin gentamycin	1	79	79	7.1	7.8	7	7.3	7.3	7.2	7.5	7.6	7.6
	196	1	1	1	1	2	1	2	1	17	1	2	12	2	2	2	2	1	1	2	-1	1	2	1	1	1	2	2	2	2	2	1	2	2	2	1	ampicillin gentamycin	1	66	66	8	9	8	8.4	8	8.2	8	8.5	8.3
	197	2	1	1	1	2	2	2	1	18	1	1	7	2	2	2	2	2	2	1	-3	2	1	2	2	1	1	1	2	2	2	2		1		1	ampicillin gentamycin	1	74	70	6.4	6.9	6.5	6.5	6.8	6.97	7.1	7.7	8
	198	1	1	2	2	1	2	2	1	8	1	2	5	2	2	1	2	1	2	2	-1	2	2	1	1	1	1	1	2	2	2	2	3	2	2	1	ampicillin gentamycin	1	65	65	5.6	5.9	5.6	6	6.1	6.3	6.3	6.7	6.8
	199	1	1	1	2	2	2	2	1	8	1	2	6	2	2	2	2	1	2	2	-2	2	2	2	2	1	1	1	2	2	2	2		2		1	ampicillin gentamycin	1	82	82	5.4	5.5	5.6	5.6	6	6.1	6.1	6.6	7
	200	1	1	1	2	2	1	2	1	27	2	2	6	2	2	2	2	1	1	2	-1	2	2	2	2	1	2	1	2	2	2	2		2		1	ampicillin gentamycin	1	80	78	7.4	7.9	7.4	7.1	7.4	7.6	8	8.2	8.6
	201	1	1	1	2	2	2	2	1	25	2	2	10	1	2	2	2	3	2	1	-3	2	2	1	2	1	1	2	2	2	2	2	2	1	2	1	ampicillin gentamycin	1	110	110	7.1	8	7.1	6.8	6.8	7	7	7	7.1
	202	1	1	1	1	2	1	1	1	37	2	1	6	2	2	1	2	1	1	2	-1	2	2	2	2	2	2	1	2	2	2	1		3		1	Amoxicillin	2	93	93	14.5	15.5	14	14	13.2	12.5	12.5	12.1	12.9
	203	1	1	1	2	2	2	2	1	8	1	1	6	2	2	1	2	1	2	2	-2	2	1	2	1	1	1	1	2	2	2	2		2		1	ampicillin gentamycin	1	57	57	4	4.1	4	4.3	4.5	4.5	4.4	4.4	4.5
	204	2	1	1	1	2	1	2	1	25	2	2	8	1	2	2	2	2	1	2	-1	2	2	2	2	1	2	1	2	2	2	1		2		1	ampicillin gentamycin	1	84	84	9.8	10.8	9.5	9.9	9.9	10	10.1	10.2	10.2
	205	2	1	2	1	2	2	1	1	49	2	2	10	2	2	2	2	2	2	2	-2	2	2	2	1	1	1	1	2	2	2	2		2		1	Amoxicillin	2	113	113	7	7.8	7.2	7.3	7.8	7.5	7.8	7.8	7.8
	206	1	1	1	2	2	1	2	1	13	1	2	6	2	2	1	1	1	1	2	-2	2	2	1	1	1	3	1	2	2	2	2	1	1	2	1	ampicillin gentamycin	1	85	85	5.2	5.5	5.4	5.4	6	6.1	6.6	6.6	7
	207	2	1	2	2	2	2	2	1	6	1	2	7	2	2	1	1	1	2	1	-3	2	2	2	1	1	1	1	2	2	2	2		1		1	ampicillin gentamycin	1	57	57	3.8	4.1	3.9	4.3	4	4.6	4.8	5	5.2
	208	1	1	1	1	2	1	1	1	48	2	2	8	2	2	2	2	2	1	2	-2	2	2	2	2	1	2	1	2	2	2	2		3		1	Amoxicillin	2	112	112	10.2	11	10	10	9.8	9.4	9	9.2	10
	209	2	0	2	1	2	1	1	3	33	2	2	3	2	2	2	2	1	1	2	-2	2	2	1	2	1	2	1	2	2	2	2	1	3	2	1	ampicillin gentamycin	1	84	82	7.7	8	7.8	7.8	8	8	8	8.1
	210	2	1	2	1	1	1	2	1	25	2	2	8	1	2	1	1	1	1	2	-1	2	1	1	1	1	2	1	2	2	2	2	4	2	2	1	ampicillin gentamycin	1	80	80	9	9.9	9	9	9.2	9.3	9.2	9.5	9.2
	211	2	1	1	1	1	1	1	1	35	2	2	7	1	1	2	2	1	1	2	-1	2	2	2	2	1	2	1	2	2	2	1		3		1	ampicillin gentamycin	1	97	97	13	14.1	13	13	13	13	13.1	13.5	14
	212	2	1	2	1	2	2	2	1	15	1	2	12	2	2	1	2	1	2	1	-3	1	1	1	1	1	1	1	2	2	2	2	2	2	2	1	ampicillin gentamycin	1	69	67	5.5	6.3	5.6	5.6	6	6.1	6.1	6.5	6.3
	213	1	1	1	2	2	2	1	1	35	2	2	6	1	2	2	2	3	2	2	-2	2	2	2	2	1	1	2	2	2	2	2		1		1	Amoxicillin	2	114	114	9.6	10	9.6	10	10.1	10.2	10.3	11	11.2
	214	1	1	2	1	2	2	2	1	9	1	1	12	2	2	2	2	1	2	2	-2	2	2	2	1	1	1	1	2	2	2	2		1		1	ampicillin gentamycin	1	64	64	4.6	5.1	4.4	4.5	4.9	4.8	4.8	5	4.8
	215	2	1	2	1	2	1	1	1	58	2	1	6	2	2	1	2	2	1	2	-1	2	2	2	2	2	2	1	2	2	2	2		2		1	ampicillin gentamycin	1	112	110	10	10.7	10.6	11	11	11.3	11.8	12	12.7
	216	2	1	2	1	2	2	2	1	13	1	2	12	2	2	1	2	2	2	2	-2	1	1	2	1	1	1	1	2	2	2	2		3		1	ampicillin gentamycin	1	61	59	4.2	4.8	4.2	4.4	4.6	4.6	4.6	5	5.1
	217	1	1	1	1	2	1	1	1	22	1	2	8	2	2	1	1	2	1	2	-1	2	2	2	1	1	2	1	2	1	2	2		3		1	ampicillin gentamycin	1	86	82	10.2	11	10.2	10.8	11	11.6	11.6	12	12.7
	218	2	1	2	1	2	2	2	1	12	1	2	8	2	2	1	2	2	2	2	-2	2	2	2	2	1	1	1	2	2	2	2		1		1	ampicillin gentamycin	1	80	76	5.9	6.5	6	6	6.2	6.3	7	7.5	7.7
	219	1	1	1	1	1	1	1	1	37	2	1	6	2	2	1	2	2	1	2	-1	2	2	1	2	2	2	1	2	2	2	2	5	3	2	1	Amoxicillin	2	88	88	10	10.7	10	10.3	10.5	10	10.6	10.8	11.3
	220	1	1	1	1	2	2	1	1	38	2	2	8	1	2	2	2	1	2	2	-2	2	2	2	2	1	1	2	2	2	2	2		2		1	Amoxicillin	2	95	92	9	9.9	9.3	9.2	9.2	9.2	9.2	9.4	9.9
	221	1	1	2	1	2	1	1	1	53	2	2	9	2	2	1	1	1	1	2	-2	2	2	2	2	1	2	1	2	2	2	1		3		1	Amoxicillin	2	132	132	8.1	9	8.1	8.6	9	9	9.2	10	10.4
	222	1	1	1	1	2	1	1	1	36	2	1	7	2	2	1	1	3	1	2	-2	2	1	2	1	1	2	1	2	2	2	2		3		1	Amoxicillin	2	76	76	8	8.8	8.3	8.6	8.2	8.2	8.2	8.4	8.7
	223	2	1	2	2	2	1	1	1	20	1	2	14	2	2	2	2	1	1	1	-3	2	1	2	2	1	3	1	2	2	2			1		1	ampicillin gentamycin	1	72		8	9	7.9	8	7.2	7.2	7.8	8.5	7.7
	224	1	1	1	2	2	2	1	1	23	1	1	16	2	2	2	2	3	2	1	-3	1	1	2	2	1	2	1	1	1	2			1		1	ampicillin gentamycin	1			7.8	9
	225	1	1	1	2	2	2	1	1	23	1	2	16	2	2	2	2	1	2	1	-3	1	1	2	2	1	2	1	2	1	2			1		1	ampicillin gentamycin	1			9	10.2
	226	2	1	1	2	2	2	1	1	24	2	1	16	2	2	2	2	3	2	1	-3	1	1	1	1	1	2	1	1	1	2		7	1	2	1	ampicillin gentamycin	1			7	8
	227	2	1	1	1	1	1	1	1	18	1	2	15	2	2	2	2	1	1	1	-3	1	2	1	2	3	2	3	2	2	1		15	1	2	1	ampicillin gentamycin	1	69		5.8	6.9	5.8	5.8	5.9	5.8	5.9	6.4	6.8
	228	2	1	1	1	1	1	1	1	20	1	2	15	2	2	2	2	1	1	1	-3	1	2	1	2	1	2	1	2	2	2		2	1	2	1	ampicillin gentamycin	1	71		8	9	8	8	8	8.1	8.2	7.9	7.9
	229	2	1	1	2	2	2	1	1	20	1	2	15	2	2	2	2	1	2	1	-3	1	1	2	2	1	2	1	2	2	2			1		1	ampicillin gentamycin	1	68		5.5	6.2	5.5	5.5	5.6	5.7	5.7	5.9	6.1
	230	1	1	1	2	1	2	1	1	24	2	1	15	2	2	1	2	1	2	1	-3	2	2	1	2	1	2	1	2	2	2		10	1	2	1	ampicillin gentamycin	1	66		6.6	7.6	6.6	6.6	6.6	6.3	6.1	6.8	5.8
	231	1	1	1	2	1	1	1	1	24	2	2	11	1	2	2	2	1	2	1	-3	2	2	1	2	1	2	1	2	1	2		3	1	2	1	ampicillin gentamycin	1	85		5.3	6	5.3	5.5	5.5	5.6	5.5	5.8	6
	232	1	1	1	2	2	1	1	1	20	1	1	11	2	2	2	2	1	1	1	-3	1	1	2	2	1	2	1	2	2	2			1		1	ampicillin gentamycin	1	59		3.6	4	3.6	3.7	3.8	3.8	3.7	3.9	4
	233	2	1	2	2	2	1	1	1	20	1	2	11	2	2	2	2	1	1	1	-3	2	1	2	2	1	2	1	2	2	2			1		1	ampicillin gentamycin	1	66		6.6	7.2	6.6	6.6	6.6	6.6	6.6	6.4	6.4
	234	1	1	1	2	2	2	1	1	19	1	2	11	2	2	2	2	2	2	1	-3	1	1	2	2	1	3	1	2	2	2			1		1	ampicillin gentamycin	1	57		3.5	4	3.5	3.7	3.7	3.7	3.8	3.9	4
	235	2	1	1	2	2	1	1	1	23	1	2	11	2	2	2	2	2	1	1	-3	2	1	2	2	1	2	1	2	2	2			1		1	ampicillin gentamycin	1	77		6.8	7.6	6.8	7	6.8	6.5	6.6	6.6	6.6
	236	1	1	1	2	2	2	1	1	23	1	2	8	2	2	2	2	2	2	1	-3	2	1	2	2	1	2	1	2	2	2			1		1	ampicillin gentamycin	1	104		10.8	11.9	10.8	10.8	10.8	10.4	10.3	10.3	10.3
	237	2	1	1	2	2	2	1	1	23	1	2	8	2	2	2	2	2	2	1	-3	2	1	2	2	1	2	1	2	2	2			1		1	ampicillin gentamycin	1	89		10	11	10	10	9.7	9.7	9.6	9.4	9.3
	238	1	1	1	2	2	2	1	1	23	1	2	8	2	2	2	2	1	2	1	-3	2	1	2	2	1	2	1	2	2	2			1		1	ampicillin gentamycin	1	80		9	9.9	9	9	9.2	9.3	9.2	9.5	9.2
	239	1	1	1	2	2	2	1	1	23	1	2	8	2	2	2	2	1	2	1	-3	2	1	2	2	1	3	1	2	2	2			1		1	ampicillin gentamycin	1	69		4.5	5	4.8	4.7	4.5	4.5	4.6	4.9	5
	240	1	1	1	2	2	2	1	1	23	1	2	8	1	2	2	2	1	2	1	-3	2	1	2	2	1	2	1	2	2	2			1		1	ampicillin gentamycin	1	84		7.5	8.2	7.5	7.5	7.5	7.2	7.1	7	7
	241	1	1	1	2	1	2	1	1	25	2	2	8	1	2	1	2	1	2	1	-3	2	2	1	2	1	2	1	2	2	2		14	1	2	1	ampicillin gentamycin	1	80		5.9	6.5	6	6	6.2	6.3	7	7.5	7.7
	242	2	1	2	2	2	2	1	1	24	2	2	8	2	2	2	2	1	2	1	-3	2	1	2	2	1	2	1	2	2	2			1		1	ampicillin gentamycin	1	84		9.8	10.8	9.5	9.9	9.9	10	10.1	10.2	10.2
	243	1	1	2	2	2	2	1	1	24	2	2	8	2	2	2	2	1	2	1	-3	2	1	2	2	1	2	1	2	2	2			1		1	ampicillin gentamycin	1	77		7.5	8.1	7.7	8	8.1	8.5	8.6	8.7	8.8
	244	1	1	2	2	2	2	1	1	24	2	2	8	2	2	2	2	1	2	1	-3	2	1	2	2	1	2	1	2	2	2			1		1	ampicillin gentamycin	1	84		8.6	9.2	8.6	8.5	8.3	7.9	8.1	8.2	8.5
	245	2	0	1	2	2	2	2	2	17	1	2	11	2	2	2	2	1	2	1	-3	2	1	2	2	1	1	1	2	2	2			1		1	ampicillin gentamycin	1	80		6.5	7.1	6.8	6.8	7	7.1	7.1	7.1	7.3
	246	1	0	2	2	1	2	2	2	13	1	2	11	2	2	1	2	1	2	1	-3	1	1	1	2	1	1	2	2	2	2		7	1	2	1	Amoxicillin	2	57		3.5	4	3.5	3.7	3.7	3.7	3.8	3.9	4
	247	2	0	2	2	1	1	2	2	16	1	2	11	2	2	1	2	1	1	2	-2	2	2	1	2	1	1	1	2	2	2		2	1	2	1	ampicillin gentamycin	1	59		3.6	4	3.6	3.7	3.8	3.8	3.7	3.9	4
	248	1	0	1	2	1	2	2	2	13	1	2	10	2	2	1	2	1	2	1	-3	2	2	1	2	1	1	1	2	2	2		2	2	2	1	Amoxicillin	2	77		11.4	12.5	11.4	11.4	11.8	11.9	12.41	2.7	13
	249	2	0	2	2	1	1	2	2	14	1	2	10	2	2	1	1	2	1	2	-2	2	2	1	2	1	1	1	2	2	2		8	1	2	1	ampicillin gentamycin	1	68		5.1	5.6	5.1	5.2	5.2	5.2	5.2	5.2	5.3
	250	2	0	2	2	1	2	2	2	15	1	2	10	2	2	1	2	3	2	2	-2	1	2	1	2	1	1	1	2	1	2		7	1	2	1	ampicillin gentamycin	1	98		15	16.8	15	14.8	14	14	13.6	13.6	13
	251	1	0	1	2	2	1	1	2	24	2	2	8	2	2	1	2	1	1	1	-3	2	1	1	2	1	1	1	2	2	2		1	1	2	1	ampicillin gentamycin	1	95		9	9.9	9.3	9.2	9.2	9.2	9.2	9.4	9.9
	252	1	0	2	2	2	1	1	2	33	2	2	8	2	2	1	2	1	1	2	-2	2	2	1	2	1	1	1	2	2	2		16	1	2	1	ampicillin gentamycin	1	73		8.1	8.9	8.1	8.3	8.3	8.8	8.6	9	9.4
	253	2	0	2	2	2	2	1	2	24	2	1	6	2	1	2	1	1	2	1	-3	1	1	1	2	1	1	1	1	1	2		8	1	2	1	ampicillin gentamycin	1	119		16	17	16	15.3	15	15	14.6	14.3	14.7
	254	1	0	2	2	2	2	1	2	30	2	2	6	1	1	2	1	1	2	1	-3	1	1	2	2	1	1	1	2	1	2			1		1	ampicillin gentamycin	1	94		12	12.6	12	12.3	12.3	13	13.4	13.4	13.8
	255	1	1	2	2	1	2	1	1	24	2	2	12	1	2	1	2	3	2	1	-3	2	2	1	2	1	2	1	2	2	2		2	1	2	1	ampicillin gentamycin	1	61		4.2	4.8	4.2	4.4	4.6	4.6	4.6	5	5.1
	256	1	1	2	2	1	2	1	1	24	2	2	12	1	2	1	2	1	2	1	-3	2	2	1	2	1	2	1	2	2	2		15	1	2	1	ampicillin gentamycin	1	66		8	9	8	8.4	8	8.2	8	8.5	8.3
	257	2	1	1	1	1	2	1	1	22	1	1	11	2	2	2	2	1	2	1	-3	1	2	1	2	1	2	1	2	2	2		15	1	2	1	ampicillin gentamycin	1	66		6.6	7.2	6.6	6.6	6.6	6.6	6.6	6.4	6.4
	258	2	0	1	2	2	1	1	3	26	2	2	13	1	2	2	2	1	1	1	-3	2	1	2	2	1	2	1	2	1	2			1		1	ampicillin gentamycin	1	117		21	24.1	20.5	21	20	19	18	17	18
	259	1	0	2	2	1	2	2	3	8	1	2	10	1	2	1	2	1	2	2	-2	2	2	1	2	1	2	1	2	2	2		4	1	2	1	Amoxicillin	2	111		7.2	8	7.2	7.2	7.3	7.3	7.3	7	7
	260	1	0	2	1	2	2	2	3	12	1	2	10	2	2	2	2	1	2	2	-2	2	2	2	2	1	2	1	2	2	2			3		1	ampicillin gentamycin	1	110		7.1	8	7.1	6.8	6.8	7	7	7	7.1
	261	2	0	1	2	2	1	1	3	30	2	2	8	1	2	2	2	1	1	1	-3	2	1	2	2	1	1	1	2	2	2			1		1	ampicillin gentamycin	1	98		10.6	11.6	10.6	10.6	11	11.1	10.8	11.6	11.8
	262	2	0	1	2	2	2	2	3	15	1	2	8	2	2	1	2	1	2	1	-3	2	2	1	2	1	2	1	2	2	2		2	1	2	1	ampicillin gentamycin	1	86		10.2	11	10.2	10.8	11	11.6	11.6	12	12.7
	263	2	0	1	2	2	2	2	3	9	1	2	8	2	2	2	1	1	2	1	-3	2	2	2	2	1	2	1	2	2	2			1		1	Amoxicillin	2	88		10.5	11.5	10.5	10.7	10.6	10.6	10.8	11	11.4
	264	2	0	2	2	2	2	2	3	10	1	2	8	2	2	2	2	3	2	2	-2	2	2	2	2	1	3	1	2	2	2			1		1	ampicillin gentamycin	1	76		7.9	8.7	7.9	7.8	7.9	8	8.4	8.6	8.8
	265	2	0	1	2	2	2	2	3	13	1	1	8	2	2	2	1	1	2	2	-2	2	2	1	2	1	2	1	2	2	2		8	1	2	1	ampicillin gentamycin	1	112		10.2	11	10	10	9.8	9.4	9	9.2	10
	266	1	0	1	2	2	2	1	3	28	2	1	7	2	2	2	1	1	1	1	-3	2	1	2	2	1	2	1	2	2	2			1		1	ampicillin gentamycin	1	99		14.4	15.4	14.4	14.6	14.8	14.7	14.6	14.8	15
	267	2	0	1	2	2	2	2	4	16	1	2	11	2	2	2	2	1	2	1	-3	2	1	2	2	1	1	1	2	2	2			1		1	ampicillin gentamycin	1	75		11.5	12.8	11.5	11.5	11.5	11.5	10.9	10.1	10.1
	268	1	0	1	2	2	2	2	4	19	1	2	10	2	2	2	2	1	2	1	-3	2	1	2	2	1	2	1	2	2	2			1		1	ampicillin gentamycin	1	89		9.2	10.2	9.2	8.7	8.7	8.7	9	8.5	8.6
	269	1	0	1	2	2	2	1	4	24	2	1	8	2	2	2	1	1	2	1	-3	2	1	2	2	1	2	1	2	2	2			1		1	ampicillin gentamycin	1	105		15.5	17	15.5	15.8	15.7	16	15.7	15.9	16.2
	270	1	0	1	2	2	2	2	5	9	1	2	12	2	1	2	2	1	2	1	-3	1	2	2	2	1	2	1	2	2	2			1		1	Amoxicillin	2	69		5.5	6.3	5.6	5.6	6	6.1	6.1	6.5	6.3
	271	2	0	1	2	2	2	2	5	9	1	2	12	2	1	2	2	2	2	2	-2	1	2	2	2	1	2	1	2	2	2			1		1	Amoxicillin	2	78		7.9	9	7.9	7.9	8	8.2	8.2	8	8.6
	272	2	0	2	2	1	2	2	5	13	1	2	11	2	2	1	2	1	2	1	-3	1	1	1	2	1	1	1	2	2	2		4	1	2	1	Amoxicillin	2	77		6.8	7.6	6.8	7	6.8	6.5	6.6	6.6	6.6
	273	1	0	1	2	2	1	2	5	14	1	2	11	2	1	1	2	3	1	2	-2	2	1	2	2	1	1	1	2	2	2			1		1	ampicillin gentamycin	1	80		6.5	7.1	6.8	6.8	7	7.1	7.1	7.1	7.3
	274	1	0	1	2	2	2	1	5	36	2	1	3	1	2	2	2	1	2	1	-3	2	1	1	2	1	2	1	2	2	2		3	1	2	1	ampicillin gentamycin	1			11.4	11.8	11.2	10.8	10.8	10.8	10.2	10	10.3
	275	2	0	2	2	2	1	1	5	24	2	2	3	2	2	2	2	1	1	2	-2	1	1	1	2	1	2	1	1	1	2		4	1	2	1	ampicillin gentamycin	1			10.5	10.8	10.1	9.7	9.5	9.5	9.5	9.5	9.5
	276	2	0	1	1	2	1	2	6	13	1	1	18	1	2	2	2	1	1	1	-3	1	1	2	2	3	1	3	1	1	1			3		1	ampicillin gentamycin	1			9	10.3
	277	2	1	1	1	1	2	1	1	22	1	2	11	2	2	2	2	2	2	1	-3	1	2	1	2	1	2	1	2	2	2		14	1	2	1	ampicillin gentamycin	1	77		6.8	7.6	6.8	7	6.8	6.5	6.6	6.6	6.6
	278	1	0	1	2	2	2	2	2	13	1	2	16	2	2	2	2	1	2	1	-3	1	1	2	2	1	1	1	2	1	2			1		1	ampicillin gentamycin	1			6.7	8
	279	1	0	2	2	2	2	2	2	13	1	1	16	2	1	2	2	1	1	1	-3	2	2	2	2	1	1	1	2	2	2			2		1	ampicillin gentamycin	1			8	9.4
	280	1	0	2	2	1	2	2	2	13	1	1	16	1	1	1	2	1	1	1	-3	2	1	1	2	1	1	1	2	2	2		6	2	2	1	ampicillin gentamycin	1			8.4	9.6
	281	2	0	1	2	1	1	2	2	14	1	1	16	2	2	1	2	2	1	1	-3	2	2	1	2	1	1	1	2	2	2		16	1	2	1	ampicillin gentamycin	1			6	6.9
	282	2	0	1	2	1	1	2	6	14	1	1	16	2	2	1	2	1	1	1	-3	2	2	1	2	1	1	1	2	2	2		14	1	2	1	ampicillin gentamycin	1			5.8	7
	283	2	0	1	2	2	2	2	6	15	1	2	15	1	2	2	2	1	2	1	-3	1	1	2	2	1	2	1	2	2	2			1		1	ampicillin gentamycin	1	10.3		10.3	11.6	10.3	10.3	10.5	10.8	11.2	11.6	11.6
	284	2	0	2	2	2	2	2	6	13	1	2	15	2	2	2	2	3	2	1	-3	1	2	2	2	1	2	1	2	2	2			2		1	Amoxicillin	2	71		8	9	8	8	8	8.1	8.2	7.9	7.9
	285	2	0	1	2	2	2	2	6	15	1	2	14	1	2	2	2	1	2	1	-3	1	1	2	2	1	2	2	2	2	2			1		1	ampicillin gentamycin	1	75		7.5	8.8	7.5	7.2	7.4	7.4	7.3	7.1	7.1
	286	1	0	1	2	2	1	1	6	36	2	1	4	1	2	2	2	1	1	1	-3	2	1	1	2	1	2	1	2	2	2		8	1	2	1	Amoxicillin	2			13.5	14	13	13.3	12.4	12.6	12	11.5	11
	287	1	0	1	2	2	1	1	6	33	2	2	6	2	2	2	2	1	1	1	-3	2	1	2	2	1	1	1	2	2	2			1		1	ampicillin gentamycin	1	84		11	11.8	11	10.6	10.2	10.4	10.4	10.6	10.8
	288	1	0	2	2	2	2	1	6	33	2	1	6	2	1	2	1	2	2	1	-3	1	1	2	2	1	1	1	2	1	2			1		1	ampicillin gentamycin	1	112		10	10.7	10.6	11	11	11.3	11.8	12	12.7
	289	1	0	1	2	2	2	2	6	14	1	2	11	2	2	2	2	1	2	1	-3	2	1	2	2	1	1	1	2	2	2			1		1	ampicillin gentamycin	1	74		8	9	8	7.8	7.7	7.8	7.8	7.8	7.9
	290	1	0	2	1	1	2	2	1	15	1	1	18	2	2	1	2	1	2	2	-2	1	2	1	2	1	1	1	2	1	2		2	2	2	1	ampicillin gentamycin	1			7	8.2
	291	1	0	2	1	1	2	2	1	15	1	1	18	1	2	1	2	1	2	2	-2	1	2	1	2	1	1	1	2	1	2		8	2	2	1	ampicillin gentamycin	1			8.6	10
	292	1	0	1	1	1	2	2	1	13	1	1	18	1	2	1	2	2	2	2	-2	2	2	1	2	1	1	1	2	1	2		2	3	2	1	ampicillin gentamycin	1			9.4	10.9
	293	2	0	1	1	2	2	2	1	14	1	1	18	2	2	2	2	1	1	1	-3	1	1	2	2	1	1	1	1	2	2			3		1	ampicillin gentamycin	1			8.6	9.9
	294	2	0	1	1	2	2	2	1	15	1	1	17	1	2	2	2	1	2	1	-3	2	1	2	2	1	1	1	2	2	2			3		1	ampicillin gentamycin	1			8.2	9.4
	295	2	0	1	1	2	2	2	1	15	1	1	17	1	2	2	2	1	2	1	-3	1	1	2	2	1	1	1	2	2	2			2		1	ampicillin gentamycin	1			8.6	10
	296	2	0	1	2	1	1	2	1	13	1	1	17	1	2	1	2	1	1	1	-3	2	2	1	2	1	1	1	2	1	2		4	2	2	1	ampicillin gentamycin	1			9.2	10.5
	297	1	0	1	2	1	1	2	1	14	1	1	17	2	2	1	2	1	1	1	-3	1	1	1	2	1	1	1	2	2	2		1	3	2	1	ampicillin gentamycin	1			9	10.6
	298	1	0	1	2	2	2	2	1	13	1	2	16	2	1	2	2	1	2	1	-3	1	1	2	2	1	1	1	1	1	2			1		1	ampicillin gentamycin	1			8	9.3
	299	1	0	1	2	2	2	2	1	15	1	1	16	1	1	2	2	1	2	1	-3	1	1	2	2	1	2	1	2	2	2			1		1	ampicillin gentamycin	1			7.1	8.2
	300	2	0	1	2	2	2	2	2	16	1	2	16	2	1	2	2	1	2	1	-3	1	1	2	2	1	1	1	1	2	2			1		1	ampicillin gentamycin	1			8.3	9.5
	301	1	0	1	1	2	2	2	1	13	1	1	17	1	2	2	2	1	2	1	-3	1	1	2	2	1	1	1	2	1	2			2		1	ampicillin gentamycin	1			8	9.3
	302	1	0	1	2	2	2	2	1	13	1	1	17	1	2	2	2	3	2	1	-3	1	1	2	2	1	1	1	2	1	2			1		1	ampicillin gentamycin	1			6.3	7.6
	303	2	0	1	2	1	2	2	6	14	1	2	14	2	2	1	2	1	2	1	-3	2	2	1	2	1	2	1	2	2	2		2	2	2	1	ampicillin gentamycin	1	72		8	9	7.9	8	7.2	7.2	7.8	8.5	7.7
	304	2	0	1	2	1	2	2	6	14	1	2	14	2	2	1	2	1	2	1	-3	2	2	1	2	1	2	1	2	2	2		8	1	2	1	ampicillin gentamycin	1	75		7.5	8.8	7.5	7.2	7.4	7.4	7.3	7.1	7.1
	305	1	0	1	2	1	2	2	6	15	1	2	14	2	2	1	2	1	2	1	-3	2	2	1	2	1	2	1	2	2	2		2	1	2	1	ampicillin gentamycin	1	72		5.4	6.03	5.4	5.4	5.3	5.4	5.6	5.6	5.6
	306	2	0	2	2	2	2	2	6	13	1	2	14	2	2	1	2	1	2	2	-2	2	2	2	2	1	2	1	2	2	2			1		1	Amoxicillin	2	86		10.2	11.8	10.2	10.2	10.2	10.2	10.2	10.1	10
	307	1	0	2	2	2	2	2	6	9	1	2	13	2	2	2	2	1	2	2	-2	1	2	2	2	1	2	1	2	2	2			1		1	Amoxicillin	2	82		7	8	7.2	7.3	7.8	7.5	7.8	7.7	7.3
	308	1	0	1	2	2	2	1	6	31	2	2	12	1	1	2	2	1	2	1	-3	2	1	2	2	1	2	1	2	2	2			1		1	ampicillin gentamycin	1	104		13.6	15	13.6	14	13.8	14	14.5	15.1	15.1
	309	2	0	1	2	1	2	2	5	15	1	2	10	2	2	1	2	1	2	1	-3	2	2	1	2	1	1	1	2	2	2		10	1	2	1	ampicillin gentamycin	1	82		8.7	9.8	8.7	8.7	8.8	8.7	8.7	8.3	8.2
	310	1	0	1	2	2	2	2	5	14	1	2	10	2	2	1	1	3	2	2	-2	2	1	2	2	1	1	1	2	2	2			1		1	ampicillin gentamycin	1	113		7	7.8	7.2	7.3	7.8	7.5	7.8	7.8	7.8
	311	2	0	2	1	2	1	2	5	12	1	2	10	2	2	2	2	1	1	2	-2	2	2	2	2	1	1	1	2	2	2			1		1	ampicillin gentamycin	1	74		8	9	7.9	7.8	7.2	7.7	7.8	7.7	7.9
	312	2	0	2	1	2	2	2	5	12	1	1	10	2	2	1	2	1	2	2	-2	2	2	2	2	1	2	1	2	2	2			3		1	ampicillin gentamycin	1	75		6.8	7.7	6.8	6.8	7	7.1	7.1	7.2	7.4
	313	2	0	2	2	2	2	1	5	24	2	1	6	2	1	2	1	1	2	1	-3	1	1	1	2	1	1	1	1	1	2		9	1	2	1	ampicillin gentamycin	1	117		21	22	20.5	21	20	19.1	19	18.7	18
	314	1	0	1	2	2	2	1	5	35	2	1	6	1	2	2	2	1	2	1	-3	2	1	2	2	1	3	2	2	2	2			1		1	ampicillin gentamycin	1	75		11.2	12	11.1	10.7	10.5	10.3	10	10.1	10
	315	2	0	2	2	2	2	1	5	32	2	1	5	1	1	2	1	2	2	2	-2	1	2	1	2	1	1	1	2	1	2		3	1	2	1	ampicillin gentamycin	1	95		10	10.5	10	10	10.3	10.4	10.6	11	11.4
	316	1	0	1	2	2	2	1	5	25	2	2	4	2	2	2	2	1	2	1	-3	1	1	2	1	1	3	1	2	1	2			1		1	Amoxicillin	2			11.1	11.6	11.2	11.4	11.5	11.5	10.8	10.5	10.8
	317	1	0	1	2	2	2	1	5	26	2	2	3	1	2	2	2	1	2	1	-3	1	1	1	1	3	2	3	2	1	1		5	1	2	1	Amoxicillin	2			12.5	12.9	12.5	12.1	12	11.5	11	10.6	10.7
	318	1	0	1	1	2	2	1	5	32	2	2	3	1	2	2	2	1	2	1	-3	1	1	2	2	1	2	1	2	1	2			1		1	ampicillin gentamycin	1			15	15.5	14.8	14	14.2	13.2	12.4	11.6	10.5
	319	1	0	1	2	1	2	2	5	11	1	2	12	2	1	1	1	1	2	2	-2	2	2	1	2	1	2	1	2	2	2		2	3	2	1	ampicillin gentamycin	1	66		8	9	8	8.4	8	8.2	8	8.5	8.3
	320	1	0	1	2	2	1	2	5	11	1	1	12	2	2	1	1	3	1	2	-2	2	2	1	2	3	2	3	2	2	1		4	3	2	1	ampicillin gentamycin	1	66		4.4	5.1	4.5	4.5	4.5	4.5	4.5	4.6	4.6
	321	1	0	2	2	2	2	2	5	12	1	2	12	2	1	2	2	1	2	2	-2	1	2	2	2	1	2	1	2	2	2			1		1	ampicillin gentamycin	1	61		4.2	4.8	4.2	4.4	4.6	4.6	4.6	5	5.1
	322	1	0	1	2	1	1	2	5	19	1	2	11	2	1	1	2	1	1	2	-2	2	2	1	2	1	1	1	2	2	2		14	1	2	1	ampicillin gentamycin	1	74		8	9	8	7.8	7.7	7.8	7.8	7.8	7.9
	323	2	0	1	1	2	2	2	5	10	1	1	11	2	2	1	2	1	1	2	-2	2	2	2	2	1	2	1	2	2	2			3		1	ampicillin gentamycin	1	85		5.3	6	5.3	5.5	5.5	5.6	5.5	5.8	6
	324	1	0	2	1	2	2	2	5	12	1	2	11	2	2	2	2	1	2	2	-2	1	2	2	2	1	1	1	2	2	2			3		1	ampicillin gentamycin	1	66		6.6	7.2	6.6	6.6	6.6	6.6	6.6	6.4	6.4
	325	1	1	1	1	1	2	1	1	24	2	1	11	1	2	2	2	2	2	1	-3	2	2	1	2	1	2	1	2	1	2		2	1	2	1	ampicillin gentamycin	1	67		5	5.7	5	5.2	5.1	5.1	5.3	5.2	5.4
	326	1	0	2	1	2	2	2	4	13	1	2	15	2	2	1	2	3	2	2	-2	2	2	2	2	1	2	1	2	2	2			2		1	Amoxicillin	2	5.9		5.9	7	5.9	5.9	6	6	6.1	6.2	6
	327	2	0	1	1	2	2	2	4	14	1	1	14	2	2	2	2	1	2	1	-3	1	1	2	2	1	2	1	2	2	2			2		1	ampicillin gentamycin	1	96		11.7	13.8	11.7	11.2	10.5	10	10	10	10.2
	328	2	0	2	2	2	1	2	4	13	1	2	14	2	2	1	2	1	1	2	-2	2	2	2	2	1	2	1	2	2	2			1		1	Amoxicillin	2	72		5.4	6.03	5.4	5.4	5.3	5.4	5.6	5.6	5.6
	329	2	0	1	2	2	1	2	4	9	1	1	13	1	2	2	2	1	1	2	-2	1	2	2	2	1	2	1	2	2	2			1		1	Amoxicillin	2	82		7	8	7.2	7.3	7.8	7.5	7.8	7.7	7.3
	330	2	0	2	2	1	2	2	4	7	1	2	13	1	2	1	2	3	2	2	-2	2	2	1	2	1	2	1	2	1	2		5	1	2	1	Amoxicillin	2	83		6.8	8	7	7	7	7	7.1	7.2	7
	331	2	0	2	2	1	2	2	4	8	1	2	13	1	2	1	2	2	2	2	-2	2	2	1	2	1	2	1	2	2	2		6	1	2	1	Amoxicillin	2	77		6	7	6	6.5	6.5	6.7	6.5	6.5	6.5
	332	1	0	2	2	1	2	2	4	12	1	2	13	2	2	1	2	1	2	2	-2	2	2	1	2	1	2	1	2	2	2		3	1	2	1	ampicillin gentamycin	1	117		21	24.1	20.5	21	20	19	18	17	18
	333	2	0	2	2	2	2	2	4	13	1	2	13	2	2	1	2	1	2	2	-2	2	2	2	2	1	2	1	2	2	2			1		1	Amoxicillin	2	83		6.8	8	7	7	7	7	7.1	7.2	7
	334	1	0	2	2	2	1	2	4	12	1	1	12	2	2	2	2	1	1	2	-2	1	2	2	2	1	2	1	2	2	2			1		1	ampicillin gentamycin	1	64		4.6	5.1	4.4	4.5	4.9	4.8	4.8	5	4.8
	335	1	0	2	2	1	2	2	4	7	1	2	13	1	2	1	2	1	2	2	-2	2	2	1	2	1	2	1	2	1	2		7	1	2	1	Amoxicillin	2	76		7.8	9	7.8	7.8	7.8	7.8	7.8	7.4	7.2
	336	1	0	1	1	2	2	2	4	14	1	2	13	2	2	2	2	1	2	1	-3	1	1	2	2	1	2	2	1	2	2			2		1	ampicillin gentamycin	1	76		7.8	9	7.8	7.8	7.8	7.8	7.8	7.4	7.2
	337	2	0	2	2	2	2	2	4	13	1	2	14	2	2	1	2	1	2	2	-2	2	2	2	2	1	2	1	2	2	2			1		1	Amoxicillin	2	96		11.7	13.8	11.7	11.2	10.5	10	10	10	10.2
	338	1	0	1	2	2	2	2	3	16	1	2	10	2	2	1	2	1	2	1	-3	2	2	1	2	1	3	1	2	2	2		3	1	2	1	ampicillin gentamycin	1	74		8.3	9.4	8.2	8.2	8.5	8.3	8.4	8.5	8.6
	339	1	0	1	2	1	2	2	3	16	1	2	10	2	2	1	2	2	2	2	-2	2	2	1	2	1	3	1	2	2	2		8	1	2	1	ampicillin gentamycin	1	72		8.5	9.4	8.5	8.5	8.2	8.2	8.2	7.8	7.3
	340	1	0	2	2	2	1	2	3	14	1	2	10	2	2	1	2	1	1	2	-2	2	2	1	2	1	1	1	2	2	2		3	1	2	1	ampicillin gentamycin	1	67		6.4	7	6.4	6.4	6.6	6.8	6.9	7.2	7.5
	341	2	0	1	1	2	2	2	3	10	1	1	10	2	2	2	2	1	2	2	-2	2	2	2	2	1	2	1	2	2	2			3		1	ampicillin gentamycin	1	90		13	14.2	13.3	13	12.8	12.8	11.6	11	10.4
	342	2	0	2	1	2	1	2	3	10	1	2	10	2	2	2	2	1	1	2	-2	2	2	2	2	1	1	2	2	2	2			3		1	ampicillin gentamycin	1	68		5.2	5.7	5.2	5.2	5.2	5.2	5.3	5.2	5.2
	343	2	0	1	2	2	2	1	3	34	2	2	7	1	2	2	2	1	1	1	-3	2	1	2	2	1	1	1	2	2	2			1		1	ampicillin gentamycin	1	106		16.3	17.4	16.2	16.4	15.7	15.2	15.1	15.6	15.9
	344	1	0	1	1	2	2	1	4	25	2	2	18	1	2	2	2	1	2	1	-3	1	1	2	2	3	1	2	1	2	2			2		1	ampicillin gentamycin	1			8	9.3
	345	1	0	1	2	2	2	2	4	16	1	2	15	2	2	2	2	1	2	1	-3	1	1	2	2	1	2	1	2	2	2			1		1	ampicillin gentamycin	1	66		6.6	7.6	6.6	6.6	6.6	6.3	6.1	6.8	5.8
	346	2	0	1	2	1	2	2	4	14	1	2	15	2	2	1	2	1	2	1	-3	2	2	1	2	1	2	1	2	2	2		14	1	2	1	ampicillin gentamycin	1	69		5.8	6.9	5.8	5.8	5.9	5.8	5.9	6.4	6.8
	347	1	0	1	1	2	2	1	3	32	2	2	13	1	2	2	2	1	2	1	-3	1	1	2	2	1	2	1	1	2	2			2		1	ampicillin gentamycin	1	117		21	24.1	20.5	21	20	19	18	17	18
	348	1	0	1	2	1	2	1	3	19	1	2	13	2	2	1	2	1	2	2	-2	2	2	1	2	1	2	1	2	2	2		16	1	2	1	ampicillin gentamycin	1	82		7	8	7.2	7.3	7.8	7.5	7.8	7.7	7.3
	349	2	0	1	2	1	2	1	3	24	2	2	13	1	2	1	2	1	2	2	-2	2	1	1	2	1	2	2	2	2	2		14	1	2	1	ampicillin gentamycin	1	77		6	7	6	6.5	6.5	6.7	6.5	6.5	6.5
	350	2	0	1	2	1	2	1	3	33	2	2	12	2	2	1	2	1	2	1	-3	2	1	1	2	1	2	1	2	2	2		14	2	2	1	ampicillin gentamycin	1	80		6.5	7.2	6.8	6.8	6.8	7	7.1	7.1	7.1
	351	1	0	2	2	1	2	1	3	24	2	2	12	1	2	1	2	1	2	2	-2	2	1	1	2	1	2	1	2	2	2		8	1	2	1	ampicillin gentamycin	1	70		6.8	7.8	6.9	7	7	7	7	7.1	7.1
	352	2	0	1	2	1	2	1	3	24	2	2	11	1	2	1	2	2	2	2	-2	1	1	1	2	1	1	1	2	1	2		10	3	2	1	ampicillin gentamycin	1	67		5	5.7	5	5.2	5.1	5.1	5.3	5.2	5.4
	353	2	0	1	2	2	1	1	3	10	1	2	11	2	1	1	1	1	1	2	-2	2	1	2	2	1	1	1	2	2	2			3		1	ampicillin gentamycin	1	75		11.5	12.8	11.5	11.5	11.5	11.5	10.9	10.1	10.1
	354	2	0	2	2	2	2	2	3	13	1	1	10	2	2	2	2	1	2	1	-3	2	2	2	2	1	2	1	2	2	2			1		1	ampicillin gentamycin	1	86		8.4	9.2	8.4	8.4	8.3	8.3	8.3	8.2	8.2
	355	2	0	1	2	2	2	1	2	24	2	2	6	2	2	2	2	1	1	1	-3	2	1	2	2	1	1	1	2	2	2			1		1	ampicillin gentamycin	1	95		11.5	12.2	11.5	11.1	11	11	11.5	11.5	11.5
	356	2	0	1	2	2	1	1	6	26	2	2	6	1	2	2	2	1	1	1	-3	2	1	2	2	1	1	2	2	2	2			1		1	ampicillin gentamycin	1	76		11.4	12	11.4	10.8	10.8	11	10.5	10.7	10.7
	357	2	0	1	2	2	1	1	6	28	2	2	6	2	2	2	2	2	1	1	-3	2	1	2	2	1	1	1	2	2	2			1		1	ampicillin gentamycin	1	85		9.8	10.4	9.8	10	10	10	9.6	10.1	10
	358	2	0	1	2	2	2	1	6	32	2	1	6	1	2	2	2	1	2	1	-3	2	1	2	2	1	3	1	2	2	2			1		1	ampicillin gentamycin	1	99		15.2	16	15.2	14.8	14.2	13.7	13.3	12.8	12.3
	359	1	0	2	2	2	2	1	6	31	2	1	6	1	2	2	1	1	2	1	-3	1	2	1	2	1	1	1	2	1	2		2	1	2	1	ampicillin gentamycin	1	93		14.5	15.5	14	14	13.2	12.5	12.5	12.1	12.9
	360	1	0	1	2	2	2	1	6	31	2	1	6	1	2	2	1	1	2	1	-3	1	2	1	2	1	1	1	2	1	2		5	1	2	1	ampicillin gentamycin	1	88		10	10.7	10	10.3	10.5	10	10.6	10.8	11.3
	361	2	0	1	2	2	2	1	2	31	2	2	6	1	2	2	2	1	2	1	-3	1	2	1	2	1	1	1	2	1	2		4	1	2	1	ampicillin gentamycin	1	86		15.1	16	15.1	15.1	15	14.6	14.1	13.9	13.6
	362	1	0	2	2	2	2	1	2	19	1	1	6	2	2	2	1	1	2	2	-2	1	2	1	2	1	1	1	2	1	2		3	1	2	1	ampicillin gentamycin	1	98		11.6	12.4	11.6	11.8	11.8	12	12.1	12.1	12.7
	363	1	0	1	2	2	1	1	2	24	2	2	3	2	2	2	2	2	1	1	-3	1	2	1	2	1	2	1	2	1	2		5	1	2	1	ampicillin gentamycin	1			7.7	8	7.8	7.8	8	8	8	8.1
	364	2	0	1	1	2	2	1	3	24	2	2	20	2	2	2	2	3	2	1	-3	1	1	1	1	1	2	1	1	1	2		6	2	2	1	ampicillin gentamycin	1			7	8.8
	365	1	0	2	2	2	2	1	3	30	2	2	14	1	2	2	2	1	2	1	-3	2	1	2	2	1	2	1	2	2	2			1		1	ampicillin gentamycin	1	86		10.2	11.8	10.2	10.2	10.2	10.2	10.2	10.1	10
	366	2	0	2	2	2	2	1	3	26	2	2	14	1	2	2	2	3	2	1	-3	2	1	2	2	1	3	1	2	2	2			1		1	ampicillin gentamycin	1	72		8	9	7.9	8	7.2	7.2	7.8	8.5	7.7
	367	1	1	2	2	2	2	1	6	44	2	2	5	2	2	1	2	1	2	1	-3	2	1	1	2	1	3	1	2	2	2		3	1	2	1	Amoxicillin	2	76		7.3	7.7	7.3	7.3	7.4	7.6	7.8	7.9	8.3
	368	2	1	2	2	2	2	1	6	58	2	1	5	2	2	1	2	1	2	1	-3	2	1	1	2	1	3	1	2	2	2		3	1	2	1	ampicillin gentamycin	1	77		8.5	9.3	8.5	8.7	8.2	8.1	8.5	8.5	8.6
	369	2	1	1	2	2	1	1	6	58	2	1	5	2	2	1	2	1	1	1	-3	2	1	1	2	1	2	2	2	2	2		4	1	2	1	ampicillin gentamycin	1	58		3.7	3.9	4	4	4.1	4.1	4.1	4	4.2
	370	1	1	1	2	2	1	1	6	24	2	2	5	2	2	1	2	1	1	1	-3	2	1	2	2	1	1	1	2	2	2			1		1	ampicillin gentamycin	1	65		5.6	5.9	5.6	6	6.1	6.3	6.3	6.7	6.8
	371	2	1	1	2	2	2	1	1	40	2	2	5	2	2	1	2	1	2	1	-3	2	1	2	2	1	2	1	2	2	2			1		1	Amoxicillin	2	78		12	12.7	12	12	11.8	11.4	11.3	11	11.5
	372	2	1	1	2	2	2	1	1	42	2	1	5	2	2	1	2	2	2	1	-3	2	1	2	2	1	2	1	2	2	2			1		1	Amoxicillin	2	85		11.4	12.2	11.4	11.4	11	10.6	10.5	10.1	10.3
	373	1	1	1	2	2	2	1	1	42	2	2	5	2	2	1	2	1	2	1	-3	2	1	2	2	1	2	2	2	2	2			1		1	Amoxicillin	2	76		6.4	6.7	6.4	6.4	6.5	6.6	6.6	6.7	6.7
	374	1	1	1	2	2	2	1	1	36	2	1	5	2	2	1	2	1	2	1	-3	2	2	1	2	1	2	1	2	2	2		2	1	2	1	Amoxicillin	2	78		8.1	8.5	8.1	8.1	8.2	8.2	8.4	8.9	8.8
	375	1	1	2	2	2	2	1	1	55	2	2	4	2	1	2	2	1	2	1	-3	2	1	1	2	1	1	1	2	2	2		8	1	2	1	ampicillin gentamycin	1			10.2	10.6	10.2	9.7	9.5	9	9	9.3	9.6
	376	1	1	2	2	2	1	1	1	37	2	2	4	2	2	2	2	1	1	1	-3	2	1	1	2	1	1	1	2	2	2		8	1	2	1	Amoxicillin	2			5.5	5.7	5.5	5.6	5.6	5.7	5.9	6.1	6.6
	377	2	1	2	2	2	1	1	1	46	2	2	4	2	2	2	2	2	1	1	-3	2	1	1	2	1	1	1	2	2	2		8	1	2	1	Amoxicillin	2			5.5	5.8	5.5	5.5	5.7	5.9	5.9	6.2	6.5
	378	2	1	1	2	2	2	1	1	38	2	2	4	2	2	2	2	1	2	1	-3	2	1	1	2	1	2	1	2	2	2		2	1	2	1	Amoxicillin	2			7.2	7.5	7.2	7.3	7.2	7.2	7.5	7.9	7.9
	379	1	1	1	2	2	2	1	1	42	2	2	4	2	1	2	2	1	2	1	-3	2	1	2	2	1	1	1	2	2	2			1		1	Amoxicillin	2			8.5	8.8	8.7	9	9	8.8	9.1	9.1	9.1
	380	1	1	1	2	2	2	1	1	44	2	2	4	2	1	2	2	2	2	1	-3	2	1	2	2	1	1	1	2	2	2			1		1	Amoxicillin	2			8.4	8.8	8.4	8.3	8.2	8.3	8.4	8.7	8.9
	381	2	1	1	2	2	2	1	1	24	2	2	6	2	2	2	2	1	2	1	-3	2	1	2	2	1	2	2	2	2	2			1		1	ampicillin gentamycin	1	82		5.4	5.7	5.6	5.6	6	6.1	6.1	6.6	7
	382	2	1	2	2	1	2	1	1	28	2	1	6	2	2	1	2	1	2	1	-3	2	2	1	2	1	3	1	2	2	2		3	1	2	1	ampicillin gentamycin	1	67		7.2	7.6	7.2	7.2	7.4	7.4	7.5	7.7	7.8
	383	2	1	1	2	2	2	1	1	29	2	1	6	1	2	2	2	1	2	1	-3	2	1	2	2	1	2	2	2	2	2			1		1	ampicillin gentamycin	1	67		5.7	6	5.7	5.9	5.9	5.9	6	6.2	6.2
	384	1	1	2	2	2	2	1	1	29	2	2	6	1	2	2	2	1	2	1	-3	1	1	2	2	1	2	1	2	2	2			1		1	ampicillin gentamycin	1	80		7.4	7.9	7.4	7.1	7.4	7.6	8	8.2	8.6
	385	2	1	2	2	2	2	1	1	20	1	1	6	1	2	2	2	1	2	1	-3	1	1	2	2	1	2	1	2	2	2			1		1	ampicillin gentamycin	1	78		10.3	11	10.3	9.8	9.7	9.7	9.5	9.8	9.9
	386	1	1	1	2	2	1	1	6	37	2	1	5	2	2	1	2	1	1	1	-3	2	1	1	2	1	2	1	2	2	2		2	1	2	1	Amoxicillin	2	67		5.3	5.6	5.3	5.4	5.4	5.6	5.6	5.9	6.1
	387	1	1	1	2	2	1	1	6	39	2	1	5	2	2	1	2	1	1	1	-3	2	1	1	2	1	2	1	2	2	2		3	1	2	1	Amoxicillin	2	62		6	6.3	6.1	6	6.2	6.3	6.5	6.5	6.8
	388	2	1	1	2	2	1	1	6	39	2	1	5	2	2	1	2	1	1	1	-3	2	1	1	2	1	2	1	2	2	2		8	1	2	1	Amoxicillin	2	67		5.1	5.4	5.1	5.1	5.3	5.4	5.4	5.5	5.9
	389	1	1	1	2	2	1	1	6	40	2	1	5	2	2	1	2	1	1	1	-3	2	1	1	2	1	2	1	2	2	2		2	1	2	1	Amoxicillin	2	67		5.1	5.4	5.1	5.1	5.2	5.4	5.6	5.7	5.9
	390	1	1	2	2	2	1	1	6	44	2	2	5	2	2	1	2	2	1	1	-3	2	1	1	2	1	2	1	2	2	2		2	1	2	1	Amoxicillin	2	55		4.3	4.5	4.3	4.3	4.4	4.5	5	5.4	5.7
	391	1	1	1	2	2	1	1	6	49	2	2	5	2	2	1	2	1	1	1	-3	2	1	1	2	1	2	1	2	2	2		2	3	2	1	ampicillin gentamycin	1	59		4	4.2	4	4.1	3.9	4	4	4.2	4
	392	1	1	2	2	2	1	1	6	50	2	1	5	2	2	1	2	1	1	1	-3	2	1	1	2	1	1	1	2	2	2		3	1	2	1	ampicillin gentamycin	1	62		8.1	8.5	8.1	8.1	7.7	7.7	7.8	7.8	8
	393	2	1	2	2	2	1	1	6	56	2	1	5	2	2	1	2	1	1	1	-3	2	1	1	2	1	1	1	2	2	2		2	1	2	1	ampicillin gentamycin	1	73		6.7	7.1	6.7	7	7.3	7.5	7.4	7.5	7.5
	394	2	1	2	2	1	2	1	1	27	2	2	6	1	2	2	2	1	2	1	-3	2	2	1	2	1	3	1	2	2	2		2	1	2	1	ampicillin gentamycin	1	85		5.2	5.5	5.4	5.4	6	6.1	6.6	6.6	7
	395	2	1	1	2	1	1	1	1	22	1	1	6	1	1	2	2	1	1	1	-3	2	2	1	2	1	2	1	2	2	2		8	1	2	1	ampicillin gentamycin	1	67		5.4	5.7	5.4	5.4	5.5	5.7	5.9	6.1	6.5
	396	2	1	1	2	1	2	1	1	22	1	2	6	1	2	2	2	1	2	1	-3	2	2	1	2	1	2	1	2	2	2		2	1	2	1	ampicillin gentamycin	1	98		11.7	12.4	11.6	11.5	11.2	11.4	11.9	12.4	12.5
	397	2	1	2	2	1	2	1	1	22	1	2	6	1	2	2	2	1	2	1	-3	2	2	1	2	1	2	2	2	2	2		2	1	2	1	ampicillin gentamycin	1	73		7.5	8	7.2	7.1	7.1	6.9	6.9	7.2	7.3
	398	1	1	2	2	2	2	1	1	36	2	2	6	2	2	2	2	1	2	1	-3	2	1	1	2	1	2	1	2	2	2		2	1	2	1	Amoxicillin	2	114		9.6	10.2	9.6	10	10.1	10.2	10.3	11	11.2
	399	2	1	2	2	1	2	1	1	25	2	1	6	2	2	1	2	2	2	1	-3	1	2	1	2	1	2	1	2	2	2		2	1	2	1	ampicillin gentamycin	1	84		10.1	10.6	10.1	10.1	9.8	9.7	9.5	9.1	9
	400	2	1	2	2	1	2	1	1	25	2	2	6	2	2	1	2	3	2	1	-3	1	2	1	2	1	2	1	2	2	2		8	1	2	1	ampicillin gentamycin	1	70		6.1	6.4	6.1	6.2	6.1	6.2	6.6	6.9	7.2
	401	2	1	2	2	1	2	1	1	25	2	2	6	2	2	1	2	1	2	1	-3	1	2	1	2	1	3	1	2	2	2		3	1	2	1	ampicillin gentamycin	1	75		6.8	7.2	6.8	6.8	6.8	6.9	7	7.2	7.3
	402	1	1	2	2	1	2	1	1	25	2	2	6	2	2	1	2	1	2	1	-3	2	2	1	2	1	2	1	2	2	2		2	1	2	1	ampicillin gentamycin	1	62		8.2	8.8	8.2	8.2	8	8	8	7.3	7.8
	403	2	1	1	2	2	2	1	1	23	1	2	6	1	2	2	2	1	2	1	-3	2	2	1	2	1	2	2	2	2	2		2	1	2	1	ampicillin gentamycin	1	69		6	6.4	6	6	6.1	6.3	6.3	6.4	6.4
	404	2	1	1	2	2	2	1	1	24	2	1	6	2	2	2	2	1	2	1	-3	2	1	2	2	1	2	1	2	2	2			1		1	ampicillin gentamycin	1	78		10	10.7	10	9.9	9.4	9	9	9.6	9.6
	405	2	1	1	2	1	2	1	1	26	2	1	6	1	2	1	2	1	2	1	-3	2	2	1	2	1	2	1	2	2	2		14	1	2	1	ampicillin gentamycin	1	77		7.6	8	7.6	7.6	7.7	7.9	8	8	8
	406	2	1	1	2	1	2	1	1	27	2	2	6	2	2	1	2	1	2	1	-3	2	2	1	2	1	2	1	2	2	2		3	1	2	1	ampicillin gentamycin	1	80		9.8	10.4	9.9	9.3	9.4	9.4	9.5	9.5	8.2
	407	1	1	1	2	2	2	1	1	34	2	2	6	1	2	2	2	1	2	1	-3	2	1	2	2	1	2	1	2	2	2			1		1	ampicillin gentamycin	1	77		8.4	9	8.4	8.2	8.3	8.5	8.8	9.3	9.8
	408	1	1	1	2	2	2	1	1	34	2	2	6	1	2	2	2	1	2	1	-3	2	2	1	2	1	3	1	2	2	2		3	1	2	1	ampicillin gentamycin	1	82		10.3	11	10.3	10	10	9.7	9.4	8.5	8
	409	1	1	1	2	2	2	1	1	35	2	2	6	1	2	2	2	1	2	1	-3	2	2	1	2	1	2	1	2	2	2		2	1	2	1	ampicillin gentamycin	1	67		8.9	9.4	8.9	8.8	8.3	7.9	8.3	8.7	8.9
	410	2	1	1	2	2	2	1	1	24	2	1	6	2	2	2	2	1	2	1	-3	2	1	2	2	1	2	1	2	2	2			1		1	ampicillin gentamycin	1	87		9.6	10.3	9.6	9.6	9.7	9.9	9.8	9.9	10.3
	411	2	1	1	2	2	2	1	1	24	2	2	6	2	2	2	2	1	2	1	-3	2	1	2	2	1	2	1	2	2	2			1		1	ampicillin gentamycin	1	88		8.7	9.3	8.8	8.8	9	9.1	9.4	9.6	10
	412	2	1	1	2	1	2	1	1	28	2	2	6	2	2	1	2	2	2	1	-3	1	1	1	2	3	2	3	2	2	1		8	1	2	1	ampicillin gentamycin	1	69		8.2	8.6	8.2	8.3	7.8	7.6	7.6	7.2	7.1
	413	1	1	2	2	2	2	1	1	24	2	2	6	2	2	2	2	1	2	1	-3	2	1	2	2	1	2	1	2	2	2			1		1	ampicillin gentamycin	1	78		11.4	12.2	11.4	10.8	10.8	11	10.5	10.7	10.7
	414	1	1	1	2	2	1	1	1	24	2	2	7	1	2	2	2	1	1	1	-3	2	1	2	2	1	2	1	2	2	2			1		1	ampicillin gentamycin	1	74		7.3	7.9	7.3	7.3	7.3	7.3	7.2	7.8	7.9
	415	1	1	1	2	2	1	1	1	24	2	1	7	1	2	2	2	1	1	1	-3	2	1	2	2	1	2	1	2	2	2			1		1	ampicillin gentamycin	1	79		9.8	10.5	9.7	9.6	9.3	9.2	9	9.2	8.7
	416	1	1	1	2	2	1	1	1	24	2	2	7	1	2	2	2	1	1	1	-3	2	1	2	2	1	2	1	2	2	2			1		1	ampicillin gentamycin	1	77		7.7	8.2	7.7	7.6	7.6	7.5	7.7	7.8	7.8
	417	1	1	1	2	1	2	1	1	28	2	1	7	2	2	1	2	1	2	1	-3	2	1	1	2	1	2	1	2	2	2		2	1	2	1	ampicillin gentamycin	1	76		8	8.8	8.3	8.6	8.2	8.2	8.2	8.4	8.7
	418	2	1	1	2	1	2	1	1	28	2	2	7	1	2	1	2	1	2	1	-3	2	1	1	2	1	2	1	2	2	2		2	1	2	1	ampicillin gentamycin	1	101		10.2	11	10.2	10.4	10.6	10.6	11	11.2	11.4
	419	1	1	1	2	1	2	1	1	28	2	2	7	1	2	1	2	1	2	1	-3	2	1	1	2	1	2	1	2	2	2		3	1	2	1	ampicillin gentamycin	1	76		10.3	11	10.3	10.3	10.2	9.8	9.9	9.9	10.1
	420	1	1	1	2	2	1	1	1	24	2	2	7	1	2	2	2	3	1	1	-3	2	1	2	2	1	2	1	2	2	2			1		1	ampicillin gentamycin	1	65		5.6	6.1	5.6	5.9	5.9	5.9	5.9	5.8	5.9
	421	2	1	1	2	2	1	1	1	24	2	2	7	2	2	2	2	1	1	1	-3	2	1	2	2	1	2	1	2	2	2			1		1	ampicillin gentamycin	1	72		7.4	8	7.4	7.4	7.2	6.8	6.8	6.6	6.8
	422	1	1	1	2	2	1	1	1	24	2	2	7	2	2	2	2	1	1	1	-3	2	1	2	2	1	2	1	2	2	2			1		1	ampicillin gentamycin	1	70		6.4	6.9	6.5	6.6	6.4	6.7	6.7	6.9	7
	423	2	1	1	2	2	1	1	1	26	2	1	7	1	2	2	2	1	1	1	-3	2	1	2	2	1	2	1	2	2	2			1		1	ampicillin gentamycin	1	64		6.1	6.6	6.1	6.1	6.1	6.2	6.6	6.4	6.6
	424	1	1	2	2	2	1	1	1	26	2	2	7	1	2	2	2	1	1	1	-3	2	1	2	2	1	2	1	2	2	2			1		1	ampicillin gentamycin	1	57		3.8	4.1	3.9	4.3	4	4.6	4.8	5	5.2
	425	1	1	2	2	2	2	1	1	26	2	2	7	1	2	2	2	3	2	1	-3	2	1	2	2	1	2	1	2	2	2			1		1	ampicillin gentamycin	1	93		14	14.8	13.7	13.2	13	13	13.2	13.5	13.7
	426	2	1	1	2	2	2	1	1	26	2	2	7	1	2	2	2	1	2	1	-3	2	1	2	2	1	3	1	2	1	2			1		1	ampicillin gentamycin	1	74		6.4	6.9	6.5	6.5	6.8	6.97	7.1	7.7	8
	427	2	1	1	2	2	2	1	1	29	2	2	7	1	2	2	2	3	2	1	-3	2	1	2	2	1	2	1	2	2	2			1		1	ampicillin gentamycin	1	98		15.3	16.3	15.3	15	15.4	16	15.7	15	14.8
	428	2	1	1	2	2	2	1	1	29	2	2	7	1	2	2	2	1	2	1	-3	2	1	2	2	3	3	3	2	2	1			1		1	ampicillin gentamycin	1	69		7.2	7.8	7.2	7.2	7	7	7	6.8	6
	429	1	1	1	1	1	1	1	1	26	2	2	6	1	1	2	2	1	1	1	-3	2	2	1	2	1	2	1	2	2	2		2	1	2	1	ampicillin gentamycin	1	70		5.8	6.2	5.8	5.5	5.7	5.8	6	6.4	6.6
	430	1	1	1	1	1	1	1	1	26	2	1	6	1	1	2	2	1	1	1	-3	2	2	1	2	1	2	2	2	2	2		1	1	2	1	ampicillin gentamycin	1	72		6.7	7.2	6.7	6.7	6.5	6.4	6.1	5	5.6
	431	1	1	1	2	1	1	1	1	26	2	2	6	1	2	2	2	2	2	1	-3	2	2	1	2	1	3	2	2	2	2		10	1	2	1	ampicillin gentamycin	1	65		5.5	5.8	5.6	5.7	6	6	6	6	6.1
	432	1	1	1	2	1	1	1	1	20	1	1	6	1	1	2	2	1	1	1	-3	2	2	1	2	1	2	1	2	2	2		8	1	2	1	ampicillin gentamycin	1	57		4	4.3	4	4.3	4.5	4.5	4.4	4.4	4.5
	433	1	1	2	2	1	1	1	1	20	1	2	6	1	2	2	2	1	2	1	-3	2	2	1	2	1	3	1	2	2	2		2	1	2	1	ampicillin gentamycin	1	77		7.2	7.6	7.2	6.6	7	7	7	7	7.2
	434	1	1	1	1	2	2	1	1	22	1	2	7	1	2	2	2	1	2	1	-3	2	2	1	2	1	2	1	2	2	2		3	1	2	1	ampicillin gentamycin	1	92		8.9	9.5	8.9	8.8	8.9	8.9	9	9.1	9.3
	435	1	1	1	1	2	2	1	1	22	1	2	7	1	2	2	2	1	2	1	-3	2	2	1	2	3	3	3	2	2	1		2	1	2	1	ampicillin gentamycin	1	87		10.2	10.8	10.2	10.2	10.1	10	9.6	9.6	8.2
	436	2	1	1	1	2	2	1	1	22	1	1	7	1	2	2	2	3	2	1	-3	2	2	1	2	1	2	1	2	2	2		8	1	2	1	ampicillin gentamycin	1	85		8	8.7	8.3	8.9	8.7	8.7	8.9	8.7	8.9
	437	1	1	1	2	1	2	1	1	25	2	2	7	1	2	1	2	1	2	1	-3	2	2	1	2	1	2	1	2	2	2		15	1	2	1	ampicillin gentamycin	1	83		9.9	10.5	9.9	9.8	9.8	9.4	9.3	9	9.2
	438	2	1	1	2	1	2	1	1	27	2	1	7	2	2	1	2	3	2	1	-3	2	2	1	2	1	2	1	2	2	2		8	1	2	1	ampicillin gentamycin	1	87		11.5	12.3	11.6	11.6	11.8	11.1	11.9	11.6	11.4
	439	2	1	1	2	2	2	1	1	34	2	2	7	1	2	2	2	1	2	1	-3	2	2	1	2	1	2	1	2	2	2		8	1	2	1	ampicillin gentamycin	1	82		8.9	9.6	9	9	9	9	9.4	9.3	10
	440	2	1	1	2	1	2	1	1	27	2	2	7	2	2	1	2	1	2	1	-3	2	2	1	2	1	2	1	2	2	2		2	1	2	1	ampicillin gentamycin	1	74		7.4	8	7.4	7.5	7.6	7.5	7.9	8.1	8.6
	441	2	1	1	2	1	2	1	1	27	2	2	7	2	2	1	2	1	2	1	-3	2	2	1	2	1	2	1	2	2	2		2	1	2	1	ampicillin gentamycin	1	8.4		8.4	9.1	8.5	8.5	9	9	9.1	9.1	9.2
	442	2	1	1	2	2	2	1	1	35	2	2	7	1	2	2	2	1	2	1	-3	2	2	1	2	1	2	2	2	2	2		2	1	2	1	ampicillin gentamycin	1	74		8.1	8.7	7.9	8	7.7	7.5	7.9	8.3	8.4
	443	2	1	2	2	2	2	1	1	24	2	2	8	2	2	2	2	1	2	1	-3	2	1	2	2	1	2	1	2	2	2			1		1	ampicillin gentamycin	1	75		10	11	10	10	10	9.6	9.5	9.2	8.6
	444	1	1	1	1	1	1	1	1	19	1	2	7	1	2	2	2	1	1	1	-3	2	2	1	2	1	2	1	2	2	2		3	1	2	1	ampicillin gentamycin	1	89		9.6	10.4	9.6	9.6	9.6	9.3	9.3	9.1	8.9
	445	1	1	1	1	1	1	1	1	30	2	2	7	1	2	2	2	1	1	1	-3	2	2	1	2	3	2	3	2	2	1		2	1	2	1	ampicillin gentamycin	1	66		5.8	6.3	5.8	5.7	5.8	5.8	5.8	5.9	6
	446	2	1	1	2	2	2	1	1	23	1	1	7	1	2	2	2	1	2	1	-3	2	1	2	2	1	2	1	2	2	2			1		1	ampicillin gentamycin	1	97		13	14.1	13	13	13	13	13.1	13.5	14
	447	1	1	1	2	2	2	1	1	23	1	2	7	1	2	2	2	1	2	1	-3	2	1	2	2	1	2	1	2	2	2			1		1	ampicillin gentamycin	1	88		12.8	13.6	12.8	12.4	12	12	12.1	11.81	1.8
	448	2	1	1	1	1	1	1	1	21	1	2	8	2	2	2	2	1	1	1	-3	2	2	1	2	1	2	2	2	2	2		10	1	2	1	ampicillin gentamycin	1	52		2.7	2.9	2.7	2.5	3.1	3.4	2.7	2.9	2.9
	449	1	1	1	1	1	1	1	1	20	1	2	8	2	2	2	2	1	2	1	-3	2	2	1	2	1	3	1	2	2	2		1	1	2	1	ampicillin gentamycin	1	67		6.3	6.9	6.1	5.8	5.5	5.7	5.9	6	6.1
	450	1	1	1	1	1	1	1	1	21	1	2	8	2	2	2	2	1	2	1	-3	2	2	1	2	1	3	1	2	2	2		2	1	2	1	ampicillin gentamycin	1	67		4.6	5	4.6	4.6	4.6	4.8	5	5.1	5.1
	451	2	1	1	1	1	1	1	1	22	1	2	8	2	2	2	2	1	1	1	-3	2	2	1	2	1	2	1	2	2	2		3	1	2	1	ampicillin gentamycin	1	67		6.3	6.9	6.1	5.8	5.5	5.7	5.9	6	6.1
	452	1	1	1	1	1	1	1	1	22	1	2	8	2	2	2	2	1	1	1	-3	2	2	1	2	1	1	1	2	2	2		2	1	2	1	ampicillin gentamycin	1	60		4	4.3	4	4.1	4.2	4.2	4.5	4.6	4.6
	453	1	1	1	1	1	1	1	1	22	1	2	8	2	2	2	2	2	1	1	-3	2	2	1	2	1	2	1	2	2	2		8	1	2	1	ampicillin gentamycin	1	67		4.6	5	4.6	4.6	4.6	4.8	5	5.1	5.1
	454	2	1	1	1	1	1	1	1	24	2	2	8	2	2	2	2	1	1	1	-3	2	2	1	2	1	2	1	2	1	2		2	1	2	1	ampicillin gentamycin	1	69		4.5	5	4.8	4.7	4.5	4.5	4.6	4.9	5
	455	1	1	1	2	2	1	1	1	36	2	2	8	2	2	2	2	1	1	1	-3	2	1	1	2	1	2	1	2	2	2		3	1	2	1	Amoxicillin	2	62		5	5.4	5	5.2	5.3	5.2	5.1	5.1	5.2
	456	2	1	1	2	2	1	1	1	19	1	2	8	2	2	2	2	2	1	1	-3	2	1	2	2	1	2	1	2	2	2			1		1	ampicillin gentamycin	1	60		4	4.3	4	4.1	4.2	4.2	4.5	4.6	4.6
	457	2	1	1	2	2	2	1	1	19	1	2	8	2	2	2	2	2	2	1	-3	2	1	2	2	1	2	1	2	2	2			1		1	ampicillin gentamycin	1	115		7.6	8.2	7.6	8	7.9	7.9	8.1	8.4	8.6
	458	1	1	1	2	2	2	1	1	23	1	2	8	2	2	2	2	2	2	1	-3	2	1	2	2	3	2	3	2	2	1			1		1	ampicillin gentamycin	1	62		5	5.4	5	5.2	5.3	5.2	5.1	5.1	5.2
	459	2	1	1	2	2	2	1	1	23	1	2	8	1	2	2	2	1	2	1	-3	2	1	2	2	1	2	1	2	2	2			1		1	ampicillin gentamycin	1	76		6.9	7.5	7	7.5	7.6	8	8.1	8.3	8.3
	460	1	1	1	2	2	2	1	1	23	1	2	8	2	2	2	2	1	2	1	-3	2	1	2	2	1	2	1	2	2	2			1		1	ampicillin gentamycin	1	88		9.4	10.1	9.4	9.4	9.3	9.5	9.5	9.5	9.7
	461	1	1	1	2	2	1	1	1	26	2	2	11	1	2	2	2	1	1	1	-3	2	1	2	2	1	2	1	2	1	2			1		1	ampicillin gentamycin	1	67		5	5.7	5	5.2	5.1	5.1	5.3	5.2	5.4
	462	2	1	1	1	1	1	1	1	20	1	2	8	2	2	2	2	1	1	1	-3	2	2	1	2	1	2	1	2	2	2		14	1	2	1	ampicillin gentamycin	1	52		2.7	2.9	2.7	2.5	3.1	3.4	2.7	2.9	2.9
	463	1	1	1	2	1	2	1	1	25	2	2	14	1	2	1	2	1	2	1	-3	1	2	1	2	1	3	1	1	2	2		16	1	2	1	ampicillin gentamycin	1	86		10.2	11.8	10.2	10.2	10.2	10.2	10.2	10.1	10
	464	1	1	1	2	1	2	1	1	24	2	2	14	1	2	1	2	1	2	1	-3	1	2	1	2	1	3	1	1	2	2		2	1	2	1	ampicillin gentamycin	1	96		11.7	13.8	11.7	11.2	10.5	10	10	10	10.2
	465	1	1	1	2	2	2	1	1	23	1	2	13	2	2	2	2	2	2	1	-3	2	1	2	2	3	3	3	2	2	1			1		1	ampicillin gentamycin	1	77		6	7	6	6.5	6.5	6.7	6.5	6.5	6.5
	466	1	1	1	2	1	1	1	1	24	2	1	13	1	2	1	2	1	1	1	-3	1	2	1	2	1	2	2	2	2	2		16	1	2	1	ampicillin gentamycin	1	83		6.8	8	7	7	7	7	7.1	7.2	7
	467	2	1	1	2	1	2	1	1	24	2	2	13	1	2	1	2	1	2	1	-3	1	2	1	2	1	2	1	2	2	2		14	1	2	1	ampicillin gentamycin	1	83		6.8	8	7	7	7	7	7.1	7.2	7
	468	2	1	1	2	1	2	1	1	24	2	2	13	1	2	1	2	1	2	1	-3	2	2	1	2	1	2	2	2	2	2		1	1	2	1	ampicillin gentamycin	1	76		7.8	9	7.8	7.8	7.8	7.8	7.8	7.4	7.2
	469	1	1	1	2	2	1	1	1	18	1	2	12	2	2	2	2	1	1	1	-3	2	1	2	2	1	2	1	2	2	2			1		1	ampicillin gentamycin	1	64		4.6	5.1	4.4	4.5	4.9	4.8	4.8	5	4.8
	470	2	1	1	2	2	1	1	1	19	1	2	12	2	2	2	2	1	1	1	-3	2	1	2	2	1	2	2	2	2	2			1		1	ampicillin gentamycin	1	58		3.5	4	3.5	3.5	3.7	3.9	3.8	3.7	3.8
	471	1	1	2	2	2	1	1	1	20	1	2	12	2	2	2	2	1	1	1	-3	2	1	2	2	1	2	1	2	2	2			1		1	ampicillin gentamycin	1	66		4.4	5.1	4.5	4.5	4.5	4.5	4.5	4.6	4.6
	472	1	1	2	2	2	2	1	1	20	1	2	12	2	2	2	2	1	2	1	-3	1	1	2	2	1	2	1	2	2	2			1		1	ampicillin gentamycin	1	58		3.5	4	3.5	3.5	3.7	3.9	3.8	3.7	3.8
	473	1	1	1	2	2	2	1	1	22	1	1	12	2	2	2	2	1	2	1	-3	1	1	2	2	1	2	1	2	2	2			1		1	ampicillin gentamycin	1	69		5.5	6.3	5.6	5.6	6	6.1	6.1	6.5	6.3
	474	1	1	1	2	2	2	1	1	23	1	1	12	2	2	2	2	1	2	1	-3	1	1	2	2	1	2	1	2	2	2			1		1	ampicillin gentamycin	1	78		7.9	9	7.9	7.9	8	8.2	8.2	8	8.6
	475	1	1	1	2	2	2	1	1	23	1	2	12	2	2	2	2	1	2	1	-3	1	1	2	2	1	3	1	2	2	2			1		1	ampicillin gentamycin	1	80		6.5	7.2	6.8	6.8	6.8	7	7.1	7.1	7.1
	476	1	1	1	2	2	2	1	1	23	1	2	12	2	2	2	2	2	2	1	-3	1	1	2	2	1	2	2	2	2	2			1		1	ampicillin gentamycin	1	70		6.8	7.8	6.9	7	7	7	7	7.1	7.1
[truncated: 416 more columns]

## Sheet: ListVariables
	Variable Information
Variable	CODE	Q001	treatment_outcome	Q021	Q020	Q011	malnutrition_type	Q023	Q042	Q002	child_age	Q003	Q041	Q022	Q012B	Q016	Q010	Q004	Q028	Weight_for_height	Q026	Anemia_new	Q009	Q017	Q008	Q43	Q005	Q006	Q012A	Q013	Q014	Q015	Q017A	Q018	Q017B	Q019	Q019A	type_antibiotics	Q024A	Q024	Q025	discharge_weight	Q025A	Q025B	Q025C	Q025D	Q025E	Q025F	Q025G
Question		child sex	treatmen outcome final	folic acid	vitamine A	dehydration	type of malnutrition	type of therapeutic food	treatment outcom during discharge	child age	age of child	residence	length of stay from transition phase upto discharge	deworming drug	sepsis	vomiting	malaria	source of referral	Edema	weight for height	weight for height during admission	Anemia	pneumonia	diarrhea	fever	appetite_test	type of malnutrition at admission	level of consciousness at admission	if yes is blood transfused	pale conjuctiva	NG tube	dermatosis	if yes duration of diarrhea in days	vaccination history	type of diarrhea	antibiotic	type of antibiotic	type of antibiotics	height after 3 week	height during admittion	weight during admission	weight of child at discharge	weight on the 2	weight on the 3	weight on the 4	weight on the 5	weight on the 6	weight on the 7	weight on the 8
Subquestion
Scale	Scale	Nominal	Nominal	Nominal	Nominal	Nominal	Nominal	Nominal	Nominal	Nominal	Nominal	Nominal	Scale	Nominal	Nominal	Nominal	Nominal	Nominal	Nominal	Nominal	Scale	Nominal	Nominal	Nominal	Nominal	Nominal	Nominal	Nominal	Nominal	Nominal	Nominal	Nominal	Nominal	Nominal	Nominal	Nominal	Nominal	Nominal	Scale	Scale	Scale	Scale	Scale	Scale	Scale	Scale	Scale	Scale	Scale
Missings
Values/Labels		1 | male	0 | Censored	1 | yes	1 | yes	1 | yes	1 | edematous	1 | rutf	1 | cured		1 | <24	1 | urban		1 | yes	1 | yes	1 | yes	1 | yes	1 | self	1 | yes	1 | <70%		1 | yes	1 | yes	1 | yes	1 | yes	1 | failed	1 | marasmus	1 | alert	1 | yes	1 | yes	1 | yes	1 | yes		1 | vaccinatedforage	1 | bloody	1 | yes		1 | "Ampicillin and Gentamycin"
		2 | female	1 | Recovered	2 | no	2 | no	2 | no	2 | non-edematous	2 | f100	2 | death		2 | >=24	2 | rural		2 | no	2 | no	2 | no	2 | no	2 | otherfacility	2 | no	2 | >70%		2 | no	2 | no	2 | no	2 | no	2 | passed	2 | kwashiorkor	2 | lethargic	2 | no	2 | no	2 | no	2 | no		2 | notvaccinated	2 | watery	2 | no		2 | Amoxicillin
									3 | defaulter									3 | community								3 | not done	3 | mixed	3 | unconscious						3 | partialyvaccinated
									4 | medicaltransfer
									5 | nonresponder
									6 | "transfer out"
[truncated: 416 more columns]

## Sheet: Source
	Code of the Variables
#	Content	Reference	Text	Type / Range*		Comment
1	QUESTION	[...]	[...]	Quantity
	VARIABLES	CODE		[1 to 476]
	VALUES
2	QUESTION	[...]	child sex	Single
	VARIABLES	Q001		1 to 2
	VALUES	1	male	1 to 1
		2	female	2 to 2
3	QUESTION	[...]	treatmen outcome final	Single
	VARIABLES	treatment_outcome		0 to 1
	VALUES	0	Censored	0 to 0
		1	Recovered	1 to 1
4	QUESTION	[...]	folic acid	Single
	VARIABLES	Q021		1 to 2
	VALUES	1	yes	1 to 1
		2	no	2 to 2
5	QUESTION	[...]	vitamine A	Single
	VARIABLES	Q020		1 to 2
	VALUES	1	yes	1 to 1
		2	no	2 to 2
6	QUESTION	[...]	dehydration	Single
	VARIABLES	Q011		1 to 2
	VALUES	1	yes	1 to 1
		2	no	2 to 2
7	QUESTION	[...]	type of malnutrition	Single
	VARIABLES	malnutrition_type		1 to 2
	VALUES	1	edematous	1 to 1
		2	non-edematous	2 to 2
8	QUESTION	[...]	type of therapeutic food	Single
	VARIABLES	Q023		1 to 2
	VALUES	1	rutf	1 to 1
		2	f100	2 to 2
9	QUESTION	[...]	treatment outcom during discharge	Single
	VARIABLES	Q042		1 to 6
	VALUES	1	cured	1 to 1
		2	death	2 to 2
		3	defaulter	3 to 3
		4	medicaltransfer	4 to 4
		5	nonresponder	5 to 5
		6	"transfer out"	6 to 6
10	QUESTION	[...]	child age	Quantity
	VARIABLES	Q002		[6 to 59]
	VALUES
11	QUESTION	[...]	age of child	Single
	VARIABLES	child_age		1 to 2
	VALUES	1	<24	1 to 1
		2	>=24	2 to 2
12	QUESTION	[...]	residence	Single
	VARIABLES	Q003		1 to 2
	VALUES	1	urban	1 to 1
		2	rural	2 to 2
13	QUESTION	[...]	length of stay from transition phase upto discharge	Quantity
	VARIABLES	Q041		[1 to 20]
	VALUES
14	QUESTION	[...]	deworming drug	Single
	VARIABLES	Q022		1 to 2
	VALUES	1	yes	1 to 1
		2	no	2 to 2
15	QUESTION	[...]	sepsis	Single
	VARIABLES	Q012B		1 to 2
	VALUES	1	yes	1 to 1
		2	no	2 to 2
16	QUESTION	[...]	vomiting	Single
	VARIABLES	Q016		1 to 2
	VALUES	1	yes	1 to 1
		2	no	2 to 2
17	QUESTION	[...]	malaria	Single
	VARIABLES	Q010		1 to 2
	VALUES	1	yes	1 to 1
		2	no	2 to 2
18	QUESTION	[...]	source of referral	Single
	VARIABLES	Q004		1 to 3
	VALUES	1	self	1 to 1
		2	otherfacility	2 to 2
		3	community	3 to 3
19	QUESTION	[...]	Edema	Single
	VARIABLES	Q028		1 to 2
	VALUES	1	yes	1 to 1
		2	no	2 to 2
20	QUESTION	[...]	weight for height	Single
	VARIABLES	Weight_for_height		1 to 2
	VALUES	1	<70%	1 to 1
		2	>70%	2 to 2
21	QUESTION	[...]	weight for height during admission	Quantity
	VARIABLES	Q026		[-3 to 2]
	VALUES
22	QUESTION	[...]	Anemia	Single
	VARIABLES	Anemia_new		1 to 2
	VALUES	1	yes	1 to 1
		2	no	2 to 2
23	QUESTION	[...]	pneumonia	Single
	VARIABLES	Q009		1 to 2
	VALUES	1	yes	1 to 1
		2	no	2 to 2
24	QUESTION	[...]	diarrhea	Single
	VARIABLES	Q017		1 to 2
	VALUES	1	yes	1 to 1
		2	no	2 to 2
25	QUESTION	[...]	fever	Single
	VARIABLES	Q008		1 to 2
	VALUES	1	yes	1 to 1
		2	no	2 to 2
26	QUESTION	[...]	appetite_test	Single
	VARIABLES	Q43		1 to 3
	VALUES	1	failed	1 to 1
		2	passed	2 to 2
		3	not done	3 to 3
27	QUESTION	[...]	type of malnutrition at admission	Single
	VARIABLES	Q005		1 to 3
	VALUES	1	marasmus	1 to 1
		2	kwashiorkor	2 to 2
		3	mixed	3 to 3
28	QUESTION	[...]	level of consciousness at admission	Single
	VARIABLES	Q006		1 to 3
	VALUES	1	alert	1 to 1
		2	lethargic	2 to 2
		3	unconscious	3 to 3
29	QUESTION	[...]	if yes is blood transfused	Single
	VARIABLES	Q012A		1 to 2
	VALUES	1	yes	1 to 1
		2	no	2 to 2
30	QUESTION	[...]	pale conjuctiva	Single
	VARIABLES	Q013		1 to 2
	VALUES	1	yes	1 to 1
		2	no	2 to 2
31	QUESTION	[...]	NG tube	Single
	VARIABLES	Q014		1 to 2
	VALUES	1	yes	1 to 1
		2	no	2 to 2
32	QUESTION	[...]	dermatosis	Single
	VARIABLES	Q015		1 to 2
	VALUES	1	yes	1 to 1
		2	no	2 to 2
33	QUESTION	[...]	if yes duration of diarrhea in days	Quantity
	VARIABLES	Q017A		[1 to 16]
	VALUES
34	QUESTION	[...]	vaccination history	Single
	VARIABLES	Q018		1 to 3
	VALUES	1	vaccinatedforage	1 to 1
		2	notvaccinated	2 to 2
		3	partialyvaccinated	3 to 3
35	QUESTION	[...]	type of diarrhea	Single
	VARIABLES	Q017B		1 to 2
	VALUES	1	bloody	1 to 1
		2	watery	2 to 2
36	QUESTION	[...]	antibiotic	Single
	VARIABLES	Q019		1 to 2
	VALUES	1	yes	1 to 1
		2	no	2 to 2
37	QUESTION	[...]	type of antibiotic	Open
	VARIABLES	Q019A	open-ended verbatim
	VALUES
38	QUESTION	[...]	type of antibiotics	Single
	VARIABLES	type_antibiotics		1 to 2
	VALUES	1	"Ampicillin and Gentamycin"	1 to 1
		2	Amoxicillin	2 to 2
39	QUESTION	[...]	[...]	Multiple
	VARIABLES	Q024A	height after 3 week	[4,6 to 132]
		Q024	height during admittion	[4,6 to 132]
	VALUES
40	QUESTION	[...]	[...]	Multiple
	VARIABLES	Q025	weight during admission	[0,3 to 77,4]
		discharge_weight	weight of child at discharge	[0,3 to 77,4]
		Q025A	weight on the 2	[0,3 to 77,4]
		Q025B	weight on the 3	[0,3 to 77,4]
		Q025C	weight on the 4	[0,3 to 77,4]
		Q025D	weight on the 5	[0,3 to 77,4]
		Q025E	weight on the 6	[0,3 to 77,4]
		Q025F	weight on the 7	[0,3 to 77,4]
		Q025G	weight on the 8	[0,3 to 77,4]
		Q025H	weight on the 9	[0,3 to 77,4]
		Q025I	weight on the 10	[0,3 to 77,4]
		Q025J	weight on the 11	[0,3 to 77,4]
		Q025K	weight on the 12	[0,3 to 77,4]
		Q025L	weight on the 13	[0,3 to 77,4]
		Q025M	weight on the 14	[0,3 to 77,4]
		Q025N	weight on the 15	[0,3 to 77,4]
		Q025O	weight on the 16	[0,3 to 77,4]
		Q025P	weight on the 17	[0,3 to 77,4]
		Q025Q	weight on the 18	[0,3 to 77,4]
		Q025R	weight on the 19	[0,3 to 77,4]
		Q025S	weight on the 20	[0,3 to 77,4]
		Q025T	weight on the 21	[0,3 to 77,4]
		Q025U	weight on the 22	[0,3 to 77,4]
		Q025V	weight on the 23	[0,3 to 77,4]
		Q025W	weight on the 24	[0,3 to 77,4]
		Q025X	weight on the 25	[0,3 to 77,4]
		Q025Y	weight on the 26	[0,3 to 77,4]
		Q025Z	weight on the 27	[0,3 to 77,4]
	VALUES
41	QUESTION	[...]	[...]	Quantity
	VARIABLES	discharge_weight_ingram		[2900 to 24100]
	VALUES
42	QUESTION	[...]	Weight for height of a child	Open
	VARIABLES	WFH	open-ended verbatim
	VALUES
43	QUESTION	[...]	MUAC in cm during admission	Quantity
	VARIABLES	Q027		[6,9 to 14,5]
	VALUES
44	QUESTION	[...]	muac of child during admittion	Quantity
	VARIABLES	Muac_duringadmittion		[1 to 2]
	VALUES
45	QUESTION	[...]	MUAC in cm during discharge	Single
	VARIABLES	Q027A		1 to 2
	VALUES	1	muac>11.5	1 to 1
		2	muac<11.5	2 to 2
46	QUESTION	[...]	grade of edema during admission	Single
	VARIABLES	Q028A		1 to 3
	VALUES	1	"grade 1"	1 to 1
		2	"grade 2"	2 to 2
		3	"grade 3"	3 to 3
47	QUESTION	[...]	[...]	Multiple
	VARIABLES	Q028B	grade of edema on day 2	[0 to 3]
		Q028C	grade of edema on day 3	[0 to 3]
		Q028D	grade of edema on day 4	[0 to 3]
		Q028E	grade of edema on day 5	[0 to 3]
		Q028F	grade of edema on day 6	[0 to 3]
		Q028G	grade of edema on day 7	[0 to 3]
		Q028H	grade of edema on day 8	[0 to 3]
		Q028I	grade of edema on day 9	[0 to 3]
		Q028J	grade of edema on day 10	[0 to 3]
		Q028K	grade of edema on day 11	[0 to 3]
		Q028L	grade of edema on day 12	[0 to 3]
		Q028M	grade of edema on day 13	[0 to 3]
		Q028N	grade of edema on day 14	[0 to 3]
		Q028O	grade of edema on day 15	[0 to 3]
		Q028P	grade of edema on day 16	[0 to 3]
		Q028Q	grade of edema on day 17	[0 to 3]
		Q028R	grade of edema on day 18	[0 to 3]
		Q028S	grade of edema on day 19	[0 to 3]
		Q028T	grade of edema on day 20	[0 to 3]
		Q028U	grade of edema on day 21	[0 to 3]
		Q028V	grade of edema on day 22	[0 to 3]
		Q028W	grade of edema on day 23	[0 to 3]
		Q028X	grade of edema on day 24	[0 to 3]
		Q028Y	grade of edema on day 25	[0 to 3]
		Q028Z	grade of edema on day 26	[0 to 3]
	VALUES
48	QUESTION	[...]	[...]	Multiple
	VARIABLES	Q029	PR during admission	[0 to 961]
		Q029A	PR on day 2	[0 to 961]
		Q029B	PR on day 3	[0 to 961]
		Q029C	PR on day 4	[0 to 961]
		Q029D	PR on day 5	[0 to 961]
		Q029E	PR on day 6	[0 to 961]
		Q029F	PR on day 7	[0 to 961]
		Q029G	PR on day 8	[0 to 961]
		Q029H	PR on day 9	[0 to 961]
		Q029I	PR on day 10	[0 to 961]
		Q029J	PR on day 11	[0 to 961]
		Q029K	PR on day 12	[0 to 961]
		Q029L	PR on day 13	[0 to 961]
		Q029M	PR on day 14	[0 to 961]
		Q029N	PR on day 15	[0 to 961]
		Q029O	PR on day 16	[0 to 961]
		Q029P	PR on day 17	[0 to 961]
		Q029Q	PR on day 18	[0 to 961]
		Q029R	PR on day 19	[0 to 961]
		Q029S	PR on day 20	[0 to 961]
		Q029T	PR on day 21	[0 to 961]
		Q029U	PR on day 22	[0 to 961]
		Q029V	PR on day 23	[0 to 961]
		Q029W	PR on day 24	[0 to 961]
		Q029X	PR on day 25	[0 to 961]
		Q029Y	PR on day 26	[0 to 961]
		Q029Z	PR on day 27	[0 to 961]
	VALUES
49	QUESTION	[...]	[...]	Multiple
	VARIABLES	Q030	RR during admission	[20 to 78]
		Q030A	RR on day 2	[20 to 78]
		Q030B	RR on day 3	[20 to 78]
		Q030C	RR on day 4	[20 to 78]
		Q030D	RR on day 5	[20 to 78]
		Q030E	RR on day 6	[20 to 78]
		Q030F	RR on day 7	[20 to 78]
		Q030G	RR on day 8	[20 to 78]
		Q030H	RR on day 9	[20 to 78]
		Q030I	RR on day 10	[20 to 78]
		Q030J	RR on day 11	[20 to 78]
		Q030K	RR on day 12	[20 to 78]
		Q030L	RR on day 13	[20 to 78]
		Q030M	RR on day 14	[20 to 78]
		Q030N	RR on day 15	[20 to 78]
		Q030O	RR on day 16	[20 to 78]
		Q030P	RR on day 17	[20 to 78]
		Q030Q	RR on day 18	[20 to 78]
		Q030R	RR on day 19	[20 to 78]
		Q030S	RR on day 20	[20 to 78]
		Q030T	RR on day 21	[20 to 78]
		Q030U	RR on day 22	[20 to 78]
		Q030V	RR on day 23	[20 to 78]
		Q030W	RR on day 24	[20 to 78]
		Q030X	RR on day 25	[20 to 78]
		Q030Y	RR on day 26	[20 to 78]
		Q030Z	RR on day 27	[20 to 78]
	VALUES
50	QUESTION	[...]	T0 during admission	Quantity
	VARIABLES	Q031		[33,8 to 42]
	VALUES
51	QUESTION	[...]	temperature at admission	Single
	VARIABLES	temperature_at_admission		1 to 3
	VALUES	1	hypothermia	1 to 1
		2	normal	2 to 2
		3	fever	3 to 3
52	QUESTION	[...]	[...]	Multiple
	VARIABLES	Q031A	T0 on day 2	[0,3 to 46,4]
		Q031B	T0 on day 3	[0,3 to 46,4]
		Q031C	T0 on day 4	[0,3 to 46,4]
		Q031D	T0 on day 5	[0,3 to 46,4]
		Q031E	T0 on day 6	[0,3 to 46,4]
		Q031F	T0 on day 7	[0,3 to 46,4]
		Q031G	T0 on day 8	[0,3 to 46,4]
		Q031H	T0 on day 9	[0,3 to 46,4]
		Q031I	T0 on day 10	[0,3 to 46,4]
		Q031J	T0 on day 11	[0,3 to 46,4]
		Q031K	T0 on day 12	[0,3 to 46,4]
		Q031L	T0 on day 13	[0,3 to 46,4]
		Q031M	T0 on day 14	[0,3 to 46,4]
		Q031N	T0 on day 15	[0,3 to 46,4]
		Q031O	T0 on day 16	[0,3 to 46,4]
		Q031P	T0 on day 17	[0,3 to 46,4]
		Q031Q	T0 on day 18	[0,3 to 46,4]
		Q031R	T0 on day 19	[0,3 to 46,4]
		Q031S	T0 on day 20	[0,3 to 46,4]
		Q031T	T0 on day 21	[0,3 to 46,4]
		Q031U	T0 on day 22	[0,3 to 46,4]
		Q031V	T0 on day 23	[0,3 to 46,4]
		Q031W	T0 on day 24	[0,3 to 46,4]
		Q031X	T0 on day 25	[0,3 to 46,4]
		Q031Y	T0 on day 26	[0,3 to 46,4]
		Q031Z	T0 on day 27	[0,3 to 46,4]
	VALUES
53	QUESTION	[...]	[...]	Multiple
	VARIABLES	Q032	phase of treatment on day 1	[1 to 3]
		Q032A	phase of treatment on day 2	[1 to 3]
		Q032B	phase of treatment on day 3	[1 to 3]
		Q032C	phase of treatment on day 4	[1 to 3]
		Q032D	phase of treatment on day 5	[1 to 3]
		Q032E	phase of treatment on day 6	[1 to 3]
		Q032F	phase of treatment on day 7	[1 to 3]
		Q032G	phase of treatment on day 8	[1 to 3]
		Q032H	phase of treatment on day 9	[1 to 3]
		Q032I	phase of treatment on day 10	[1 to 3]
		Q032J	phase of treatment on day 11	[1 to 3]
		Q032K	phase of treatment on day 12	[1 to 3]
		Q032L	phase of treatment on day 13	[1 to 3]
		Q032M	phase of treatment on day 14	[1 to 3]
		Q032N	phase of treatment on day 15	[1 to 3]
		Q032O	phase of treatment on day 16	[1 to 3]
		Q032P	phase of treatment on day 17	[1 to 3]
		Q032Q	phase of treatment on day 18	[1 to 3]
		Q032R	phase of treatment on day 19	[1 to 3]
		Q032S	phase of treatment on day 20	[1 to 3]
		Q032T	phase of treatment on day 21	[1 to 3]
		Q032U	phase of treatment on day 22	[1 to 3]
		Q032V	phase of treatment on day 23	[1 to 3]
		Q032W	phase of treatment on day 24	[1 to 3]
		Q032X	phase of treatment on day 25	[1 to 3]
		Q032Y	phase of treatment on day 26	[1 to 3]
		Q032Z	phase of treatment on day 27	[1 to 3]
	VALUES
54	QUESTION	[...]	[...]	Matrix
	VARIABLES	Q033	diet name on day 1	1 to 3
		Q033A	diet name on day 2	1 to 3
		Q033B	diet name on day 3	1 to 3
		Q033C	diet name on day 4	1 to 3
		Q033D	diet name on day 5	1 to 3
		Q033E	diet name on day 6	1 to 3
		Q033F	diet name on day 7	1 to 3
		Q033G	diet name on day 8	1 to 3
		Q033H	diet name on day 9	1 to 3
		Q033I	diet name on day 10	1 to 3
		Q033J	diet name on day 11	1 to 3
		Q033K	diet name on day 12	1 to 3
		Q033L	diet name on day 13	1 to 3
		Q033M	diet name on day 14	1 to 3
		Q033N	diet name on day 15	1 to 3
		Q033O	diet name on day 16	1 to 3
		Q033P	diet name on day 17	1 to 3
		Q033Q	diet name on day 18	1 to 3
		Q033R	diet name on day 19	1 to 3
		Q033S	diet name on day 20	1 to 3
		Q033T	diet name on day 21	1 to 3
		Q033U	diet name on day 22	1 to 3
		Q033V	diet name on day 23	1 to 3
		Q033W	diet name on day 24	1 to 3
		Q033X	diet name on day 25	1 to 3
		Q033Y	diet name on day 26	1 to 3
		Q033Z	diet name on day 27	1 to 3
	VALUES	1	rutf	1 to 1
		2	f100	2 to 2
		3	f75	3 to 3
55	QUESTION	[...]	[...]	Multiple
	VARIABLES	Q034	milk prescribed per day on day 1	[3 to 8808]
		Q034A	milk prescribed per day on day 2	[3 to 8808]
		Q034B	milk prescribed per day on day 3	[3 to 8808]
		Q034C	milk prescribed per day on day 4	[3 to 8808]
		Q034D	milk prescribed per day on day 5	[3 to 8808]
		Q034E	milk prescribed per day on day 6	[3 to 8808]
		Q034F	milk prescribed per day on day 7	[3 to 8808]
		Q034G	milk prescribed per day on day 8	[3 to 8808]
		Q034H	milk prescribed per day on day 9	[3 to 8808]
		Q034I	milk prescribed per day on day 10	[3 to 8808]
		Q034J	milk prescribed per day on day 11	[3 to 8808]
		Q034K	milk prescribed per day on day 12	[3 to 8808]
		Q034L	milk prescribed per day on day 13	[3 to 8808]
		Q034M	milk prescribed per day on day 14	[3 to 8808]
		Q034N	milk prescribed per day on day 15	[3 to 8808]
		Q034O	milk prescribed per day on day 16	[3 to 8808]
		Q034P	milk prescribed per day on day 17	[3 to 8808]
		Q034Q	milk prescribed per day on day 18	[3 to 8808]
		Q034R	milk prescribed per day on day 19	[3 to 8808]
		Q034S	milk prescribed per day on day 20	[3 to 8808]
		Q034T	milk prescribed per day on day 21	[3 to 8808]
		Q034U	milk prescribed per day on day 22	[3 to 8808]
		Q034V	milk prescribed per day on day 23	[3 to 8808]
		Q034W	milk prescribed per day on day 24	[3 to 8808]
		Q034X	milk prescribed per day on day 25	[3 to 8808]
		Q034Y	milk prescribed per day on day 26	[3 to 8808]
		Q034Z	milk prescribed per day on day 27	[3 to 8808]
	VALUES
56	QUESTION	[...]	[...]	Multiple
	VARIABLES	Q035	RUTF prescribed per day on day 1	[2,5 to 5]
		Q035A	RUTF prescribed per day on day 2	[2,5 to 5]
		Q035B	RUTF prescribed per day on day 3	[2,5 to 5]
		Q035C	RUTF prescribed per day on day 4	[2,5 to 5]
		Q035D	RUTF prescribed per day on day 5	[2,5 to 5]
		Q035E	RUTF prescribed per day on day 6	[2,5 to 5]
		Q035F	RUTF prescribed per day on day 7	[2,5 to 5]
		Q035G	RUTF prescribed per day on day 8	[2,5 to 5]
		Q035H	RUTF prescribed per day on day 9	[2,5 to 5]
		Q035I	RUTF prescribed per day on day 10	[2,5 to 5]
		Q035J	RUTF prescribed per day on day 11	[2,5 to 5]
		Q035K	RUTF prescribed per day on day 12	[2,5 to 5]
		Q035L	RUTF prescribed per day on day 13	[2,5 to 5]
		Q035M	RUTF prescribed per day on day 14	[2,5 to 5]
		Q035N	RUTF prescribed per day on day 15	[2,5 to 5]
		Q035O	RUTF prescribed per day on day 16	[2,5 to 5]
		Q035P	RUTF prescribed per day on day 17	[2,5 to 5]
		Q035Q	RUTF prescribed per day on day 18	[2,5 to 5]
		Q035R	RUTF prescribed per day on day 19	[2,5 to 5]
		Q035S	RUTF prescribed per day on day 20	[2,5 to 5]
		Q035T	RUTF prescribed per day on day 21	[2,5 to 5]
		Q035U	RUTF prescribed per day on day 22	[2,5 to 5]
		Q035V	RUTF prescribed per day on day 23	[2,5 to 5]
		Q035W	RUTF prescribed per day on day 24	[2,5 to 5]
		Q035X	RUTF prescribed per day on day 25	[2,5 to 5]
		Q035Y	RUTF prescribed per day on day 26	[2,5 to 5]
		Q035Z	RUTF prescribed per day on day 27	[2,5 to 5]
	VALUES
57	QUESTION	[...]	[...]	Multiple
	VARIABLES	SQ036	complain of diarrhea on day 1	[1 to 2]
		Q036A	complain of diarrhea on day 2	[1 to 2]
		Q036B	complain of diarrhea on day 3	[1 to 2]
		Q036C	complain of diarrhea on day 4	[1 to 2]
		Q036D	complain of diarrhea on day 5	[1 to 2]
		Q036E	complain of diarrhea on day 6	[1 to 2]
		Q036F	complain of diarrhea on day 7	[1 to 2]
		Q036G	complain of diarrhea on day 8	[1 to 2]
		Q036H	complain of diarrhea on day 9	[1 to 2]
		Q036I	complain of diarrhea on day 10	[1 to 2]
		Q036J	complain of diarrhea on day 11	[1 to 2]
		Q036K	complain of diarrhea on day 12	[1 to 2]
		Q036L	complain of diarrhea on day 13	[1 to 2]
		Q036M	complain of diarrhea on day 14	[1 to 2]
		Q036N	complain of diarrhea on day 15	[1 to 2]
		Q036O	complain of diarrhea on day 16	[1 to 2]
		Q036P	complain of diarrhea on day 17	[1 to 2]
		Q036Q	complain of diarrhea on day 18	[1 to 2]
		Q036R	complain of diarrhea on day 19	[1 to 2]
		Q036S	complain of diarrhea on day 20	[1 to 2]
		Q036T	complain of diarrhea on day 21	[1 to 2]
		Q036U	complain of diarrhea on day 22	[1 to 2]
		Q036V	complain of diarrhea on day 23	[1 to 2]
		Q036W	complain of diarrhea on day 24	[1 to 2]
		Q036X	complain of diarrhea on day 25	[1 to 2]
		Q036Y	complain of diarrhea on day 26	[1 to 2]
		Q036Z	complain of diarrhea on day 27	[1 to 2]
	VALUES
58	QUESTION	[...]	[...]	Matrix
	VARIABLES	Q037	complain of vomiting on day 1	1 to 2
		Q037A	complain of vomiting on day 2	1 to 2
		Q037B	complain of vomiting on day 3	1 to 2
		Q037C	complain of vomiting on day 4	1 to 2
		Q037D	complain of vomiting on day 5	1 to 2
		Q037E	complain of vomiting on day 6	1 to 2
		Q037F	complain of vomiting on day 7	1 to 2
		Q037G	complain of vomiting on day 8	1 to 2
		Q037H	complain of vomiting on day 9	1 to 2
		Q037I	complain of vomiting on day 10	1 to 2
		Q037J	complain of vomiting on day 11	1 to 2
		Q037K	complain of vomiting on day 12	1 to 2
		Q037L	complain of vomiting on day 13	1 to 2
		Q037M	complain of vomiting on day 14	1 to 2
		Q037N	complain of vomiting on day 15	1 to 2
		Q037O	complain of vomiting on day 16	1 to 2
		Q037P	complain of vomiting on day 17	1 to 2
		Q037Q	complain of vomiting on day 18	1 to 2
		Q037R	complain of vomiting on day 19	1 to 2
		Q037S	complain of vomiting on day 20	1 to 2
		Q037T	complain of vomiting on day 21	1 to 2
		Q037U	complain of vomiting on day 22	1 to 2
		Q037V	complain of vomiting on day 23	1 to 2
		Q037W	complain of vomiting on day 24	1 to 2
		Q037X	complain of vomiting on day 25	1 to 2
		Q037Y	complain of vomiting on day 26	1 to 2
		Q037Z	complain of vomiting on day 27	1 to 2
		Q038	complain of sign of DHN on day 1	1 to 2
		Q038A	complain of sign of DHN on day 2	1 to 2
		Q038B	complain of sign of DHN on day 3	1 to 2
		Q038C	complain of sign of DHN on day 4	1 to 2
		Q038D	complain of sign of DHN on day 5	1 to 2
		Q038E	complain of sign of DHN on day 6	1 to 2
		Q038F	complain of sign of DHN on day 7	1 to 2
		Q038G	complain of sign of DHN on day 8	1 to 2
		Q038H	complain of sign of DHN on day 9	1 to 2
		Q038I	complain of sign of DHN on day 10	1 to 2
		Q038J	complain of sign of DHN on day 11	1 to 2
		Q038K	complain of sign of DHN on day 12	1 to 2
		Q038L	complain of sign of DHN on day 13	1 to 2
		Q038M	complain of sign of DHN on day 14	1 to 2
		Q038N	complain of sign of DHN on day 15	1 to 2
		Q038O	complain of sign of DHN on day 16	1 to 2
		Q038P	complain of sign of DHN on day 17	1 to 2
		Q038Q	complain of sign of DHN on day 18	1 to 2
		Q038R	complain of sign of DHN on day 19	1 to 2
		Q038S	complain of sign of DHN on day 20	1 to 2
		Q038T	complain of sign of DHN on day 21	1 to 2
		Q038U	complain of sign of DHN on day 22	1 to 2
		Q038V	complain of sign of DHN on day 23	1 to 2
		Q038W	complain of sign of DHN on day 24	1 to 2
		Q038X	complain of sign of DHN on day 25	1 to 2
		Q038Y	complain of sign of DHN on day 26	1 to 2
		Q038Z	complain of sign of DHN on day 27	1 to 2
	VALUES	1	yes	1 to 1
		2	no	2 to 2
59	QUESTION	[...]	[...]	Matrix
	VARIABLES	Q039	sign of pale conjuctiva on day 1	1 to 2
		Q039A	sign of pale conjuctiva on day 2	1 to 2
		Q039B	sign of pale conjuctiva on day 3	1 to 2
		Q039C	sign of pale conjuctiva on day 4	1 to 2
		Q039D	sign of pale conjuctiva on day 5	1 to 2
		Q039E	sign of pale conjuctiva on day 6	1 to 2
		Q039F	sign of pale conjuctiva on day 7	1 to 2
		Q039G	sign of pale conjuctiva on day 8	1 to 2
		Q039H	sign of pale conjuctiva on day 9	1 to 2
		Q039I	sign of pale conjuctiva on day 10	1 to 2
		Q039J	sign of pale conjuctiva on day 11	1 to 2
		Q039K	sign of pale conjuctiva on day 12	1 to 2
		Q039L	sign of pale conjuctiva on day 13	1 to 2
		Q039M	sign of pale conjuctiva on day 14	1 to 2
		Q039N	sign of pale conjuctiva on day 15	1 to 2
		Q039O	sign of pale conjuctiva on day 16	1 to 2
		Q039P	sign of pale conjuctiva on day 17	1 to 2
		Q039Q	sign of pale conjuctiva on day 18	1 to 2
		Q039R	sign of pale conjuctiva on day 19	1 to 2
		Q039S	sign of pale conjuctiva on day 20	1 to 2
		Q039T	sign of pale conjuctiva on day 21	1 to 2
		Q039U	sign of pale conjuctiva on day 22	1 to 2
		Q039V	sign of pale conjuctiva on day 23	1 to 2
		Q039W	sign of pale conjuctiva on day 24	1 to 2
		Q039X	sign of pale conjuctiva on day 25	1 to 2
		Q039Y	sign of pale conjuctiva on day 26	1 to 2
		Q039Z	sign of pale conjuctiva on day 27	1 to 2
	VALUES	1	yes	1 to 1
		2	no	2 to 2
60	QUESTION	[...]	[...]	Matrix
	VARIABLES	Q040	complain of cough on day 1	1 to 2
		Q040A	complain of cough on day 2	1 to 2
		Q040B	complain of cough on day 3	1 to 2
		Q040C	complain of cough on day 4	1 to 2
		Q040D	complain of cough on day 5	1 to 2
		Q040E	complain of cough on day 6	1 to 2
		Q040F	complain of cough on day 7	1 to 2
		Q040G	complain of cough on day 8	1 to 2
		Q040H	complain of cough on day 9	1 to 2
		Q040I	complain of cough on day 10	1 to 2
		Q040J	complain of cough on day 11	1 to 2
		Q040K	complain of cough on day 12	1 to 2
		Q040L	complain of cough on day 13	1 to 2
		Q040M	complain of cough on day 14	1 to 2
		Q040N	complain of cough on day 15	1 to 2
		Q040O	complain of cough on day 16	1 to 2
		Q040P	complain of cough on day 17	1 to 2
		Q040Q	complain of cough on day 18	1 to 2
		Q040R	complain of cough on day 19	1 to 2
		Q040S	complain of cough on day 20	1 to 2
		Q040T	complain of cough on day 21	1 to 2
		Q040U	complain of cough on day 22	1 to 2
		Q040V	complain of cough on day 23	1 to 2
		Q040W	complain of cough on day 24	1 to 2
		Q040X	complain of cough on day 25	1 to 2
		Q040Y	complain of cough on day 26	1 to 2
		Q040Z	complain of cough on day 27	1 to 2
	VALUES	1	yes	1 to 1
		2	no	2 to 2
61	QUESTION	[...]	Q023=2 (FILTER)	Single
	VARIABLES	filter_$		0 to 1
	VALUES	0	Not Selected	0 to 0
		1	Selected	1 to 1
62	QUESTION	[...]	[...]	Multiple
	VARIABLES	SUR_1	Survival function	[0 to 1]
		SUR_2	Survival function	[0 to 1]
		SUR_3	Survival function	[0 to 1]
		SUR_4	Survival function	[0 to 1]
		SUR_5	Survival function evaluate at the current case	[0 to 1]
		SUR_6	Survival function evaluate at the current case	[0 to 1]
		SUR_7	Survival function evaluate at the current case	[0 to 1]
		SUR_8	Survival function evaluate at the current case	[0 to 1]
		SUR_9	Survival function evaluate at the current case	[0 to 1]
		SUR_10	Survival function evaluate at the current case	[0 to 1]
		SUR_11	Survival function	[0 to 1]
		SUR_12	Survival function	[0 to 1]
		SUR_13	Survival function evaluate at the current case	[0 to 1]
		SUR_14	Survival function evaluate at the current case	[0 to 1]
		SUR_15	Survival function	[0 to 1]
		SUR_16	Survival function	[0 to 1]
		SUR_17	Survival function	[0 to 1]
		SUR_18	Survival function evaluate at the current case	[0 to 1]
	VALUES
63	QUESTION	[...]	[...]	Quantity
	VARIABLES	atleastone_comorbidity		[6 to 10]
	VALUES
64	QUESTION	[...]	[...]	Quantity
	VARIABLES	discharge_weight_in_gram		[2900 to 24100]
	VALUES
65	QUESTION	[...]	[...]	Quantity
	VARIABLES	admission_weight_in_gram		[2700 to 21000]
	VALUES
66	QUESTION	[...]	[...]	Quantity
	VARIABLES	average_weight_gain		[0 to 18,8235]
	VALUES
67	QUESTION	[...]	[...]	Multiple
	VARIABLES	SUR_19	Survival function	[0 to 0,9936]
		SUR_20	Survival function	[0 to 0,9936]
		SUR_21	Survival function	[0 to 0,9936]
		SUR_22	Survival function	[0 to 0,9936]
		SUR_23	Survival function	[0 to 0,9936]
		SUR_24	Survival function	[0 to 0,9936]
		SUR_25	Survival function	[0 to 0,9936]
		SUR_26	Survival function	[0 to 0,9936]
		SUR_27	Survival function	[0 to 0,9936]
		SUR_28	Survival function	[0 to 0,9936]
		SUR_29	Survival function	[0 to 0,9936]
		SUR_30	Survival function	[0 to 0,9936]
		SUR_31	Survival function	[0 to 0,9936]
		SUR_32	Survival function	[0 to 0,9936]
		SUR_33	Survival function	[0 to 0,9936]
		SUR_34	Survival function	[0 to 0,9936]
		SUR_35	Survival function	[0 to 0,9936]
		SUR_36	Survival function	[0 to 0,9936]
	VALUES
* -	A special column for quickly transforming this source into ready-to-use reports, using the N'table tabulation software.
